# Supplementary material for: Key regulators of lactation performance in Xinjiang Brown cattle and Chinese Holstein cattle unraveled by multi-omics integration
Source: Front Vet Sci. 2026 May 8;13:1808447. doi: 10.3389/fvets.2026.1808447 (PMC13193985; doi:10.3389/fvets.2026.1808447)
Supplement: Supplementary file 2 [file Table_1.XLSX]

## Sheet: S1.Per-cow seasonal milk data
No.	Individual	Spring				Summer				Autumn				Winter
		Milk yield (kg/d)	Milk fat (%)	Milk protein (%)	Somatic cell count (×10⁴/mL)	Milk yield (kg/d)	Milk fat (%)	Milk protein (%)	Somatic cell count (×10⁴/mL)	Milk yield (kg/d)	Milk fat (%)	Milk protein (%)	Somatic cell count (×10⁴/mL)	Milk yield (kg/d)	Milk fat (%)	Milk protein (%)	Somatic cell count (×10⁴/mL)
1	XJBC1	26.5	3.77	3.26	396.5	27.5	3.39	3.035	23	13	3.58	3.08	23	28	3.15	3.52	16
2	XJBC2	21.5	4.19	3.535	184	24.5	2.915	3.265	37	22	3.54	3.63	7	25	4.08	3.44	4
3	XJBC3	25	2.635	3.755	290.5	27.5	3.44	3.225	16	30	4.13	3.36	28	22	3.94	3.9	12
4	XJBC4	16	3.59	3.32	44	25	3	3.2	7	28	1.55	4.04	10	27	3.5	3.97	16
5	XJBC5	27.5	3.435	3.74	20	17	2.58	2.63	8	29	3.34	3.63	20	17	2.65	4.51	107
6	XJBC6	22	3.125	3.455	166.5	28	2.32	2.73	6	28	4.69	3.74	8	22	4.25	3.87	66
7	XJBC7	24.75	3.28	3.5975	93.25	28	2.76	2.27	5	32	3.65	3.51	13	23	2.47	3.95	383
Mean values of each trait		23.3214	3.43214	3.52321	170.679	25.3571	2.915	2.90786	14.5714	26	3.49714	3.57	15.5714	23.4286	3.43429	3.88	86.2857
8	CHC1	27	3.165	3.425	170	20	2.64	2.5	152	34	3.54	3.27	2	31	5.58	3.75	11
9	CHC2	25	2.175	3.29	5.5	27	2.61	2.77	13	27	3.38	3.46	4	26	3.35	3.2	13
10	CHC3	28.5	2.935	3.325	27.5	36	3.42	3.01	16	39	2.78	3.38	214	35	2.69	3.07	12
11	CHC4	27	3.1	2.98	2	28	2.84	3.11	26	26	3.49	3.45	2	31	4.63	3.13	16
12	CHC5	30.5	2.605	3.04	29.5	29	3.11	2.07	15	38	2.63	2.88	3	29	1.98	2.93	12
13	CHC6	24.5	2.66	3.07	13	23	2.74	2.29	5	33	3.4	3.17	4	33	3.15	3.08	7
14	CHC7	33.5	3.02	3.425	41	37	3.11	2.62	26	29	3.41	3.17	4	34	3.53	3.73	12
Mean values of each trait		28	2.80857	3.22214	41.2143	28.5714	2.92429	2.62429	36.1429	32.2857	3.23286	3.25429	33.2857	31.2857	3.55857	3.27	11.8571

## Sheet: S2. RNA-Seq_Statistic
SampleID	ReadSum	BaseSum	GC(%)	Q20(%)	Q30(%)
CHC1-1	35533231	10659969300	50.55	99.11	96.71
CHC1-2	35076648	10522994400	50.83	99.07	96.59
CHC1-3	35295695	10588708500	50.15	99.13	96.81
CHC1-4	34155798	10246739400	50.81	99	96.44
CHC1-5	36590004	10977001200	50.35	99.18	96.81
CHC1-6	36604397	10981319100	50.36	99.14	96.73
CHC1-7	35853366	10756009800	49.56	99.28	97.15
CHC11-1	32136062	9627191786	48.51	98.84	96.3
CHC11-2	32719694	9802730219	49.51	98.88	96.43
CHC11-3	32840608	9834345977	48.23	98.83	96.27
CHC11-4	34849121	10437151321	49.65	98.86	96.36
CHC11-5	32357323	9693061500	48.98	98.84	96.31
CHC11-6	32485546	9732747606	49.02	98.82	96.26
CHC11-7	32286189	9670631966	48.89	98.76	96.04
CHC4-1	36641453	10992435900	50.87	99.1	96.62
CHC4-2	36949520	11084856000	50.41	98.98	96.38
CHC4-3	37590168	11277050400	50.46	99.13	96.87
CHC4-4	36855659	11056697700	49.22	99.02	96.27
CHC4-5	35997193	10799157900	49.7	99.03	96.26
CHC4-6	36264778	10879433400	49.44	99.14	96.61
CHC4-7	38223721	11467116300	50.11	99	96.61
CHC7-1	35884215	10765264500	49.2	99.15	96.84
CHC7-2	34938602	10439801448	49.46	99.07	96.52
CHC7-3	35987246	10796173800	50.13	99.09	96.61
CHC7-4	38289553	11486865900	49.79	99.23	97.06
CHC7-5	35357635	10607290500	46.79	99.5	97.7
CHC7-6	36172858	10851857400	49.74	99.13	96.73
CHC7-7	36172832	10851849600	49.69	99.2	96.93
XJBC1-1	34577706	10373311800	49.85	99.09	96.61
XJBC1-2	33971987	10191596100	50.29	99	96.43
XJBC1-3	32505041	9751512300	49.44	99.11	96.61
XJBC1-4	36228082	10868424600	50	99.13	96.76
XJBC1-5	35260134	10578040200	50.63	99.14	96.8
XJBC1-6	35375357	10612607100	51.22	99.2	97
XJBC1-7	33914755	10174426500	50.43	99.04	96.45
XJBC11-1	32527096	9740473084	48.74	98.75	96.03
XJBC11-2	32534000	9745065524	49.34	98.73	95.92
XJBC11-3	32764355	9811457480	48.42	98.77	96.07
XJBC11-4	32030011	9594604224	48.45	98.75	96.04
XJBC11-5	32377143	9699244641	48.69	98.75	95.99
XJBC11-6	32144250	9630587452	49.33	98.65	95.69
XJBC11-7	33262227	9962616100	48.6	98.86	96.35
XJBC4-1	36168621	10850586300	49.61	99.13	96.64
XJBC4-2	35540141	10662042300	49.97	99.08	96.53
XJBC4-3	37833442	11350032600	49.73	99.11	96.77
XJBC4-4	37662269	11298680700	49.38	99.17	96.83
XJBC4-5	38292521	11487756300	49.94	99.17	96.84
XJBC4-6	38337249	11501174700	50.98	99.17	96.77
XJBC4-7	36601888	10980566400	50.85	99.14	96.98
XJBC7-1	39513096	11853928800	51.45	99.3	97.4
XJBC7-2	34368428	10310528400	50.96	99.24	97.09
XJBC7-3	35430604	10629181200	49.74	99.08	96.54
XJBC7-4	37940689	11382206700	52.51	99.11	96.68
XJBC7-5	34041406	10212421800	50.13	99.04	96.52
XJBC7-6	35285971	10585791300	49.25	99.09	96.66
XJBC7-7	35415897	10624769100	51.13	99.04	96.51

## Sheet: S3. RNA-Seq_Comparison rate
Sample	Total Reads	Mapped Reads	Uniq Mapped Reads	Multiple Map Reads	Reads Map to '+'	Reads Map to '-'
CHC1-1	71066462	67,371,874 (94.80%)	65,332,271 (91.93%)	2,039,603 (2.87%)	35,228,138 (49.57%)	35,206,574 (49.54%)
CHC1-2	70153296	66,292,180 (94.50%)	64,008,415 (91.24%)	2,283,765 (3.26%)	34,869,199 (49.70%)	34,930,987 (49.79%)
CHC1-3	70591390	66,397,754 (94.06%)	64,617,818 (91.54%)	1,779,936 (2.52%)	34,512,580 (48.89%)	34,478,454 (48.84%)
CHC1-4	68311596	63,844,775 (93.46%)	61,923,833 (90.65%)	1,920,942 (2.81%)	33,328,989 (48.79%)	33,326,081 (48.79%)
CHC1-5	73180008	69,995,843 (95.65%)	68,019,599 (92.95%)	1,976,244 (2.70%)	36,426,294 (49.78%)	36,487,910 (49.86%)
CHC1-6	73208794	70,057,425 (95.70%)	67,807,108 (92.62%)	2,250,317 (3.07%)	36,742,174 (50.19%)	36,686,835 (50.11%)
CHC1-7	71706732	68,606,420 (95.68%)	66,804,517 (93.16%)	1,801,903 (2.51%)	35,613,511 (49.67%)	35,595,773 (49.64%)
CHC11-1	64272124	62,390,739 (97.07%)	60,574,645 (94.25%)	1,816,094 (2.83%)	32,440,395 (50.47%)	32,496,578 (50.56%)
CHC11-2	65439388	63,713,039 (97.36%)	61,517,499 (94.01%)	2,195,540 (3.36%)	33,445,009 (51.11%)	33,514,065 (51.21%)
CHC11-3	65681216	63,884,313 (97.26%)	62,002,407 (94.40%)	1,881,906 (2.87%)	33,206,093 (50.56%)	33,205,018 (50.55%)
CHC11-4	69698242	67,670,872 (97.09%)	65,580,304 (94.09%)	2,090,568 (3.00%)	35,300,185 (50.65%)	35,297,355 (50.64%)
CHC11-5	64714646	62,758,823 (96.98%)	60,731,665 (93.85%)	2,027,158 (3.13%)	32,841,269 (50.75%)	32,972,677 (50.95%)
CHC11-6	64971092	62,977,183 (96.93%)	60,885,180 (93.71%)	2,092,003 (3.22%)	33,023,895 (50.83%)	33,025,690 (50.83%)
CHC11-7	64572378	62,816,630 (97.28%)	60,845,122 (94.23%)	1,971,508 (3.05%)	32,732,905 (50.69%)	32,761,620 (50.74%)
CHC4-1	73282906	67,436,935 (92.02%)	65,538,012 (89.43%)	1,898,923 (2.59%)	35,087,847 (47.88%)	35,056,555 (47.84%)
CHC4-2	73899040	66,113,615 (89.46%)	64,228,595 (86.91%)	1,885,020 (2.55%)	34,447,561 (46.61%)	34,450,695 (46.62%)
CHC4-3	75180336	65,474,871 (87.09%)	63,739,924 (84.78%)	1,734,947 (2.31%)	34,005,771 (45.23%)	34,006,003 (45.23%)
CHC4-4	73711318	67,269,368 (91.26%)	65,701,953 (89.13%)	1,567,415 (2.13%)	34,716,394 (47.10%)	34,691,394 (47.06%)
CHC4-5	71994386	67,584,518 (93.87%)	65,687,033 (91.24%)	1,897,485 (2.64%)	35,197,788 (48.89%)	35,288,155 (49.02%)
CHC4-6	72529556	67,057,669 (92.46%)	65,417,596 (90.19%)	1,640,073 (2.26%)	34,728,869 (47.88%)	34,770,648 (47.94%)
CHC4-7	76447442	68,726,627 (89.90%)	66,775,015 (87.35%)	1,951,612 (2.55%)	35,791,193 (46.82%)	35,785,081 (46.81%)
CHC7-1	71768430	68,501,335 (95.45%)	66,880,819 (93.19%)	1,620,516 (2.26%)	35,414,643 (49.35%)	35,365,338 (49.28%)
CHC7-2	69877204	67,938,632 (97.23%)	66,210,579 (94.75%)	1,728,053 (2.47%)	35,244,990 (50.44%)	35,226,840 (50.41%)
CHC7-3	71974492	68,707,075 (95.46%)	66,659,233 (92.62%)	2,047,842 (2.85%)	35,899,122 (49.88%)	35,861,715 (49.83%)
CHC7-4	76579106	73,458,552 (95.93%)	71,436,448 (93.28%)	2,022,104 (2.64%)	38,195,177 (49.88%)	38,172,569 (49.85%)
CHC7-5	70715270	65,153,112 (92.13%)	63,827,765 (90.26%)	1,325,347 (1.87%)	33,501,354 (47.37%)	33,458,200 (47.31%)
CHC7-6	72345716	69,205,387 (95.66%)	67,225,626 (92.92%)	1,979,761 (2.74%)	36,080,166 (49.87%)	36,109,657 (49.91%)
CHC7-7	72345664	69,352,106 (95.86%)	67,361,822 (93.11%)	1,990,284 (2.75%)	36,157,615 (49.98%)	36,134,889 (49.95%)
XJBC1-1	69155412	65,878,131 (95.26%)	64,167,286 (92.79%)	1,710,845 (2.47%)	34,190,258 (49.44%)	34,171,868 (49.41%)
XJBC1-2	67943974	62,989,232 (92.71%)	61,224,478 (90.11%)	1,764,754 (2.60%)	32,812,086 (48.29%)	32,800,750 (48.28%)
XJBC1-3	65010082	62,531,225 (96.19%)	60,907,118 (93.69%)	1,624,107 (2.50%)	32,445,704 (49.91%)	32,426,252 (49.88%)
XJBC1-4	72456164	69,143,853 (95.43%)	67,330,870 (92.93%)	1,812,983 (2.50%)	35,884,546 (49.53%)	35,846,201 (49.47%)
XJBC1-5	70520268	65,839,146 (93.36%)	63,747,218 (90.40%)	2,091,928 (2.97%)	34,522,668 (48.95%)	34,493,180 (48.91%)
XJBC1-6	70750714	67,500,012 (95.41%)	65,203,881 (92.16%)	2,296,131 (3.25%)	35,490,864 (50.16%)	35,581,300 (50.29%)
XJBC1-7	67829510	63,921,511 (94.24%)	62,009,519 (91.42%)	1,911,992 (2.82%)	33,405,731 (49.25%)	33,438,414 (49.30%)
XJBC11-1	65054192	63,112,796 (97.02%)	61,161,556 (94.02%)	1,951,240 (3.00%)	33,042,141 (50.79%)	33,137,828 (50.94%)
XJBC11-2	65068000	63,331,790 (97.33%)	61,255,452 (94.14%)	2,076,338 (3.19%)	33,160,571 (50.96%)	33,228,806 (51.07%)
XJBC11-3	65528710	63,874,606 (97.48%)	62,229,752 (94.97%)	1,644,854 (2.51%)	33,047,448 (50.43%)	33,030,248 (50.41%)
XJBC11-4	64060022	62,255,813 (97.18%)	60,478,657 (94.41%)	1,777,156 (2.77%)	32,395,782 (50.57%)	32,393,402 (50.57%)
XJBC11-5	64754286	62,952,755 (97.22%)	61,082,578 (94.33%)	1,870,177 (2.89%)	32,831,988 (50.70%)	32,808,740 (50.67%)
XJBC11-6	64288500	62,626,989 (97.42%)	60,933,729 (94.78%)	1,693,260 (2.63%)	32,505,679 (50.56%)	32,568,238 (50.66%)
XJBC11-7	66524454	64,613,818 (97.13%)	62,741,689 (94.31%)	1,872,129 (2.81%)	33,579,554 (50.48%)	33,593,109 (50.50%)
XJBC4-1	72337242	66,983,696 (92.60%)	65,278,064 (90.24%)	1,705,632 (2.36%)	34,718,662 (48.00%)	34,706,021 (47.98%)
XJBC4-2	71080282	66,480,125 (93.53%)	64,572,261 (90.84%)	1,907,864 (2.68%)	34,645,483 (48.74%)	34,685,530 (48.80%)
XJBC4-3	75666884	68,491,922 (90.52%)	66,648,965 (88.08%)	1,842,957 (2.44%)	35,613,897 (47.07%)	35,588,375 (47.03%)
XJBC4-4	75324538	70,234,657 (93.24%)	68,591,313 (91.06%)	1,643,344 (2.18%)	36,274,417 (48.16%)	36,238,046 (48.11%)
XJBC4-5	76585042	68,647,156 (89.64%)	66,677,427 (87.06%)	1,969,729 (2.57%)	35,794,237 (46.74%)	35,755,376 (46.69%)
XJBC4-6	76674498	68,487,666 (89.32%)	66,381,669 (86.58%)	2,105,997 (2.75%)	35,825,810 (46.72%)	35,821,404 (46.72%)
XJBC4-7	73203776	65,320,260 (89.23%)	63,270,892 (86.43%)	2,049,368 (2.80%)	34,171,501 (46.68%)	34,161,181 (46.67%)
XJBC7-1	79026192	75,515,316 (95.56%)	73,437,941 (92.93%)	2,077,375 (2.63%)	39,281,927 (49.71%)	39,250,297 (49.67%)
XJBC7-2	68736856	65,535,875 (95.34%)	63,571,100 (92.48%)	1,964,775 (2.86%)	34,239,686 (49.81%)	34,224,828 (49.79%)
XJBC7-3	70861208	67,717,016 (95.56%)	66,004,255 (93.15%)	1,712,761 (2.42%)	35,121,382 (49.56%)	35,074,534 (49.50%)
XJBC7-4	75881378	60,995,745 (80.38%)	58,828,849 (77.53%)	2,166,896 (2.86%)	32,044,386 (42.23%)	32,008,172 (42.18%)
XJBC7-5	68082812	64,939,044 (95.38%)	63,118,355 (92.71%)	1,820,689 (2.67%)	33,766,140 (49.60%)	33,725,679 (49.54%)
XJBC7-6	70571942	67,597,350 (95.79%)	65,885,100 (93.36%)	1,712,250 (2.43%)	35,064,111 (49.69%)	35,068,575 (49.69%)
XJBC7-7	70831794	67,217,902 (94.90%)	65,065,076 (91.86%)	2,152,826 (3.04%)	35,140,771 (49.61%)	35,141,241 (49.61%)

## Sheet: S4.DEGs (Blood, Spring)
#ID	gene_name	CHC4-1_FPKM	CHC4-1_count	CHC4-2_FPKM	CHC4-2_count	CHC4-3_FPKM	CHC4-3_count	CHC4-4_FPKM	CHC4-4_count	CHC4-5_FPKM	CHC4-5_count	CHC4-6_FPKM	CHC4-6_count	CHC4-7_FPKM	CHC4-7_count	XJBC4-1_FPKM	XJBC4-1_count	XJBC4-2_FPKM	XJBC4-2_count	XJBC4-3_FPKM	XJBC4-3_count	XJBC4-4_FPKM	XJBC4-4_count	XJBC4-5_FPKM	XJBC4-5_count	XJBC4-6_FPKM	XJBC4-6_count	XJBC4-7_FPKM	XJBC4-7_count	FDR	log2FC	regulated
NewGene_30812	--	0.478052	65	0.877815	116	0.833964	106	0.828661	107	1.24057	162	1.85377	230	0.520301	71	0.418256	53	0.340963	44	0.60174	80	0.429163	55	0.300566	38	0.664228	88	0.351301	46	0.029356	1.15379	up
gene-C11H2orf50	C11H2orf50	0.852138	124	0.899233	127	0.68339	94	0.87381	120	1.53791	217	0.800173	108	0.535868	78	0.345849	47	0.414258	58	0.243158	35	0.245734	34	0.579238	84	0.573803	82	0.499657	72	0.0142472	1.11939	up
NewGene_4066	--	9.58731	3503	16.2878	6466	17.5452	6807	17.367	6734	22.5753	7995	27.5568	9309	8.68842	3176	11.1648	3806	3.59424	1262	11.0117	3955	9.53611	3285	10.3079	4250	12.7193	4542	3.05725	1094	0.0373196	1.06354	up
NewGene_48048	--	0.29514	154	1.469	741	0.688045	339	1.82258	895	0.440405	222	0.529908	255	1.01306	527	0.392147	191	0.493514	247	0.310256	159	0.681051	334	0.368627	193	0.213769	109	0.275005	140	0.0240077	1.235	up
gene-SSPO	SSPO	0.303	273	0.674351	588	0.298248	254	0.269121	229	0.185481	162	0.211089	176	0.316278	285	1.04375	875	3.0396	2624	0.877714	775	2.44744	2072	1.00637	908	1.1482	1008	1.27676	1123	9.85098e-09	-2.19265	down
gene-KLHL33	KLHL33	0.844528	233	0.971764	260	0.673489	176	0.88567	231	0.895929	240	0.938717	239	1.2302	339	0.192183	50	0.393594	105	0.56626	154	0.627306	163	0.60822	169	0.253068	69	0.259672	70	0.000962852	1.20969	up
gene-MANSC1	MANSC1	4.22794	453	4.24594	442	5.81266	590	4.0864	414	5.7968	602	4.00244	397	2.06629	222	1.26466	127	2.38713	246	3.25503	343	1.36414	138	2.02932	219	0.969779	102	1.68445	177	0.00140588	1.2833	up
NewGene_29626	--	0.119829	31	0.48895	123	0.373762	83	0.682564	152	0.401472	81	0.202482	45	0.444504	94	0.154155	32	0.262709	54	0.227334	48	0.27974	62	0.178125	41	0.111587	27	0.134932	32	0.046916	1.08909	up
NewGene_45163	--	0.123486	29	0.203168	34	0.276584	37	0.46285	115	0.045054	12	0.034069	9	0.218187	49	1.38745	204	0.171051	39	0.469246	112	0.903207	135	0.251144	53	1.75987	309	0.387871	95	0.0473819	-1.72513	down
NewGene_47251	--	9.2628	302	6.63034	210	3.65855	113	3.43856	106	13.5254	428	8.30614	251	1.92017	63	3.91759	120	2.2647	71	1.89034	61	1.39964	43	1.23045	41	4.49422	144	2.3722	76	0.0322733	1.44805	up
gene-LOC513869	LOC513869	1.37276	106	0.947683	70	0.986704	72	0.664408	49	0.464329	35	0.131004	10	1.47918	114	2.71759	195	2.3982	176	3.61604	272	5.18282	375	6.56037	504	4.03032	302	3.66735	275	3.39414e-05	-2.14167	down
gene-LOC518080	LOC518080	1.36525	389	2.26357	617	2.03155	545	2.08163	560	2.18951	604	2.08274	548	2.06239	584	1.24566	331	1.18378	316	1.63294	454	0.915612	246	0.717113	205	1.04921	292	0.380102	106	0.00266975	1.03919	up
gene-LOC531557	LOC531557	1.60794	366	4.23195	885	3.30013	699	2.43072	535	1.54458	352	2.05911	426	3.74875	834	7.3531	1531	5.07292	1081	9.08326	1993	6.67278	1385	5.63472	1250	2.96152	681	7.52304	1598	0.00116891	-1.16024	down
NewGene_51646	--	0.990214	277	1.90592	486	1.03115	298	0.851799	245	0.986942	270	1.52509	388	0.964428	339	0.527467	142	0.634546	153	0.745689	207	0.710475	231	0.489481	158	0.689294	182	0.370219	117	0.000174961	1.02256	up
gene-ATP9A	ATP9A	0.686946	291	0.772674	318	0.725864	291	1.46532	587	2.23624	917	2.65784	1040	0.988671	420	1.02274	404	0.457127	186	0.681458	284	0.813192	325	0.664647	283	0.6293	261	0.302757	126	0.0346598	1.11429	up
NewGene_59039	--	1.86297	536	1.71073	448	3.36038	939	2.84867	976	5.5129	1804	6.28755	1921	4.57353	1252	0.381551	109	1.30304	328	0.962984	313	1.24293	397	0.762677	269	2.38049	485	1.80671	492	0.000191143	1.7769	up
gene-IL12B	IL12B	0.948418	158	1.72669	246	2.66681	374	1.95581	271	1.45616	210	2.34149	348	1.43102	203	0.580201	79	0.19887	29	0.872196	122	0.335429	47	0.496573	87	1.256	157	0.174116	28	0.000804991	1.79354	up
NewGene_57271	--	0.156558	52	0.863	254	0.191214	70	0.18926	67	0.548259	173	0.361521	152	0.282861	104	0.095138	41	0.080277	13	0.075813	33	0.127218	42	0.10123	37	0.210343	71	0.05029	23	0.00281244	1.79321	up
gene-LOC107132437	LOC107132437	0.578925	122	0.382803	78	0.384646	77	0.227356	45	0.350585	72	0.247239	48	0.347986	73	0.905381	177	0.810139	163	0.803178	166	1.38727	274	0.887039	187	0.485692	100	0.454562	94	0.0100034	-1.09189	down
gene-LOC528332	LOC528332	0.555002	146	1.34635	329	0.191973	48	0.465775	115	0.413356	101	0.226657	56	0.127801	35	0.386027	95	3.44666	848	2.5334	591	4.24606	973	0.723779	192	1.03543	267	0.387412	84	0.0402721	-1.80371	down
gene-LOC112446743	LOC112446743	0.968554	60	0.475731	29	0.674039	40	1.0406	61	0.696828	42	0.523978	30	0.64155	40	0.53526	31	1.71446	102	1.86416	113	4.65857	271	2.25295	140	3.82518	231	2.87781	174	0.0011456	-1.75329	down
NewGene_58453	--	0.770554	154	0.989652	197	1.10214	220	0.809248	152	0.468098	103	0.216522	31	1.01761	158	1.2512	238	1.10512	212	2.57289	484	2.61963	535	2.36012	494	1.43355	284	1.97102	326	0.0126447	-1.26926	down
gene-LOC100300806	LOC100300806	60.3126	2811	91.8487	4153	28.6447	1265	39.9754	1760	88.75	4009	60.5442	2609	50.7749	2367	18.2876	795	37.1834	1666	16.341	749	6.2526	275	32.5252	1523	40.0231	1823	23.0764	1053	0.0117379	1.3034	up
NewGene_53373	--	0.785505	154	1.07447	159	0.294314	50	0.539001	83	0.399035	62	0.536912	71	0.269699	34	0.87413	137	2.60316	389	1.51684	235	2.03622	325	1.59455	266	1.84048	262	1.28777	189	0.00227817	-1.48735	down
gene-CD163	CD163	15.6589	3378	15.1557	3177	45.2721	9244	28.4172	5780	16.167	3377	14.5938	2914	21.4938	4631	11.5463	2323	9.07593	1877	13.7438	2906	15.0188	3044	9.76555	2118	8.44658	1778	7.0981	1500	0.0017678	1.14879	up
gene-B3GAT1	B3GAT1	0.436426	144	0.942135	177	0.383392	104	0.116171	36	0.1087	35	0.240432	73	0.201305	67	0.796704	244	0.656546	178	0.487844	141	1.12445	312	0.520665	170	0.961309	271	1.07885	304	0.028406	-1.27882	down
gene-GPR27	GPR27	0.849908	125	0.836044	120	2.00072	279	2.05872	286	2.12259	303	1.97065	268	1.01141	149	0.511802	71	0.423377	60	0.654804	95	0.922443	128	0.497173	74	0.894973	129	0.486885	71	0.00110936	1.35436	up
gene-LTBP4	LTBP4	1.97042	581	2.44789	700	3.08694	862	3.68481	1026	0.044381	13	2.3457	639	3.04836	894	0.204423	57	0.082036	24	0.179622	53	0.144469	41	0.077852	24	1.29917	375	0.038031	11	0.0141249	3.03899	up
gene-AFAP1	AFAP1	0.387565	173	1.07085	448	1.437	608	1.52369	621	0.811271	351	0.615287	254	0.97409	419	0.735578	307	0.469433	202	0.269184	114	0.548095	231	0.271606	122	0.319794	140	0.340716	149	0.00514942	1.23715	up
NewGene_34506	--	33.8823	2226	54.3056	3461	38.9431	2423	103.509	6423	34.4175	2192	129.553	7870	61.9326	4071	28.4199	1742	31.2017	1970	64.1219	4142	18.4666	1144	22.3497	1475	27.7599	1783	35.3252	2273	0.0469968	1.03724	up
gene-EGR2	EGR2	1.09992	160	4.24275	597	1.1955	165	3.02927	415	5.44998	766	6.49531	871	2.63494	383	1.8728	254	0.969674	136	2.10255	300	1.49653	205	1.28512	188	1.25269	178	1.28431	183	0.0168668	1.27176	up
gene-ADGRV1	ADGRV1	0.115161	128	0.11443	124	0.060951	65	0.122595	129	0.224716	242	0.225673	232	0.143143	159	0.039291	41	0.004841	6	0.043691	48	0.053093	56	0.009711	11	0.054167	59	0.019206	21	0.000319101	2.20977	up
NewGene_2710	--	0.911531	62	0.587131	40	0.708032	44	0.973146	70	0.168288	14	0.18998	14	0.849427	59	0.889703	65	2.05641	137	1.89111	135	1.28003	96	2.75683	175	1.84657	118	1.42111	100	0.0126447	-1.39436	down
gene-CCDC194	CCDC194	0.294811	78	0.096519	25	0.266581	67	0.285808	71	0.353609	91	0.172662	42	0.336407	89	0.981289	241	1.22321	310	1.74069	451	1.24038	308	0.972774	257	0.791631	204	0.899063	232	9.84081e-11	-2.05545	down
gene-C23H6orf132	C23H6orf132	0.561353	185	0.58647	188	1.06698	331	0.601031	187	0.566011	181	0.552888	169	0.394626	130	0.247434	76	0.258482	82	0.220003	72	0.501783	156	0.351139	117	0.165323	54	0.322284	104	0.0040241	1.1426	up
gene-LOC107131398	LOC107131398	4.7307	269	6.31863	349	0.763305	42	1.17927	64	8.47219	467	10.9686	577	7.59584	432	1.01771	54	0.897761	50	0.678381	38	1.04382	56	1.1121	64	3.07673	171	0.962868	54	0.00176882	2.21675	up
gene-DMBT1	DMBT1	0.41236	203	0.18376	89	0.918457	429	0.471174	219	0.241727	116	0.159735	73	0.184135	91	0.248005	114	0.070582	34	0.271207	132	0.073599	35	0.055529	28	0.11399	55	0.10963	53	0.047677	1.51721	up
gene-RGS9	RGS9	6.24041	973	3.5466	490	6.19504	895	10.4717	1494	7.26864	1082	8.01464	1106	9.18801	1407	13.1848	1835	16.6186	2408	16.2958	2450	25.2075	3576	20.082	3084	9.67997	1431	10.6431	1599	0.000779824	-1.06945	down
gene-A2M	A2M	67.6311	18479	72.6155	19251	99.034	25629	71.422	18435	93.3134	24715	103.289	26098	54.4733	14892	53.2992	13586	22.4298	5891	44.9314	12071	52.7605	13595	35.1617	9653	41.5927	11106	25.2517	6757	0.000102588	1.09907	up
gene-ULBP13	ULBP13	2.15309	142	3.18109	204	4.64125	292	8.90799	562	5.07314	335	3.94994	230	2.22306	148	8.98373	549	15.6916	957	14.211	900	9.56814	598	8.4971	580	5.78961	368	13.8652	892	0.00266975	-1.29292	down
gene-F2RL2	F2RL2	1.23216	202	1.7463	278	2.02778	315	1.40607	218	2.17421	346	1.0434	158	1.58088	259	0.778881	119	0.841168	133	0.70658	114	1.0797	167	0.614769	102	0.834484	134	0.859949	138	0.000107402	1.02603	up
NewGene_37767	--	2.88146	1099	2.19942	1017	3.30593	1856	3.51983	1947	4.80652	2101	3.5704	2031	4.91229	2414	1.85467	1042	0.493205	317	0.75826	475	2.03504	1177	0.817101	617	2.51292	961	2.35312	1126	0.00481148	1.17461	up
gene-GSTM3	GSTM3	2.57235	119	2.74191	123	3.51341	154	1.34171	59	3.08879	139	1.97448	85	2.31572	107	1.43322	62	1.75032	78	0.636714	29	1.12031	49	0.437565	21	0.428928	20	0.745235	34	0.00367489	1.49254	up
gene-CREB5	CREB5	0.47343	225	0.590939	232	0.428231	191	0.679159	303	0.66923	308	1.0391	456	0.291329	139	0.175151	78	0.145574	67	0.204433	96	0.420566	188	0.214762	99	0.476355	221	0.114273	49	0.016408	1.29161	up
gene-TREM1	TREM1	22.6951	1539	13.6166	896	45.499	2922	32.3717	2074	55.9963	3681	65.642	4116	38.4669	2610	28.2036	1785	7.79073	508	25.7766	1719	25.9586	1660	16.6059	1132	17.6434	1170	13.9774	929	0.0326436	1.08003	up
gene-THBD	THBD	5.12045	1064	6.66403	1344	8.10385	1595	6.78609	1332	8.752	1763	6.2855	1208	5.53158	1150	3.68132	714	2.13778	427	2.34633	480	2.1777	427	3.14795	657	3.74716	761	2.72553	555	5.99447e-09	1.28704	up
gene-CFAP46	CFAP46	0.295673	140	0.349613	162	0.186949	84	0.259605	116	0.139122	65	0.248044	108	0.273067	128	0.742288	330	0.232657	104	0.338491	155	0.791224	354	0.566222	271	0.540498	254	0.836181	385	0.00985207	-1.15522	down
gene-ABAT	ABAT	1.24694	335	1.59668	416	2.27648	579	1.67281	424	1.53436	399	0.971685	242	1.3448	361	0.711945	179	0.429771	111	0.850257	225	0.700437	178	0.700024	165	0.95878	245	0.817838	215	0.00021698	1.12146	up
NewGene_47245	--	15.3774	2391	32.634	4597	15.9156	2271	9.27776	1413	20.8203	3065	18.8688	2729	17.8448	2758	10.2878	1782	12.3746	1771	3.57643	670	2.02642	502	10.4499	1673	10.5031	1751	10.941	1741	0.0382033	1.00061	up
gene-SYT11	SYT11	5.09435	1342	5.14631	1287	3.97655	968	4.1921	1019	2.19974	550	2.78135	679	6.19983	1598	7.06343	1695	7.23754	1790	6.63053	1685	13.1318	3181	11.695	3018	9.94704	2500	7.34736	1851	0.00145692	-1.01794	down
gene-XCR1	XCR1	0.779615	240	1.62738	506	1.59838	473	1.12705	349	1.43672	458	3.04211	928	1.27759	406	1.03592	311	0.794032	232	0.677528	215	0.727025	238	0.507857	163	0.662585	217	0.429775	140	0.00216369	1.22581	up
gene-MUC15	MUC15	0.04502	9	0.278862	49	0.350445	60	1.20338	203	0.667753	116	1.64337	271	0.817665	147	0.235652	40	0.065021	12	0.326975	59	0.304526	52	0.170929	31	0.02167	4	0.062314	11	0.0325163	2.11291	up
gene-RNF24	RNF24	4.89412	1687	7.76026	2559	5.93549	1938	15.0078	4868	16.6288	5548	30.1425	9604	9.30028	3199	9.85337	3169	3.17097	1051	3.342	1107	3.60373	1171	2.79618	969	5.91272	1991	3.60232	1206	0.00531975	1.51457	up
gene-P2RY2	P2RY2	0.323823	122	0.313538	118	0.449211	142	0.369868	137	0.173611	83	0.294223	134	0.152619	76	0.047548	22	0.194951	72	0.169119	82	0.091374	43	0.165405	56	0.181576	35	0.095794	47	0.00367489	1.26432	up
NewGene_41500	--	8.69162	812	11.2252	1017	4.79718	425	13.2803	1172	9.54237	864	11.1645	964	12.5936	1177	5.73255	500	3.85255	346	2.45141	225	2.0218	178	3.14164	295	5.28604	483	6.75373	618	0.00110936	1.30064	up
NewGene_43255	--	1.3909	166	1.59871	187	1.71686	195	2.12462	243	1.56197	185	2.65961	299	1.15537	140	1.37921	155	0.523689	60	1.22524	142	0.641061	71	0.599992	71	0.814112	94	1.03872	117	0.0122118	1.05372	up
gene-GZMK	GZMK	2.98077	207	1.88177	127	0.944188	63	2.90387	191	0.740638	50	0.281307	19	1.20925	84	3.34365	217	7.13971	477	3.1571	216	2.84845	187	2.93919	205	4.36321	296	5.90388	402	0.035936	-1.40377	down
NewGene_22422	--	0.241002	73	0.184349	51	0.194603	56	0.164387	48	0.236471	70	0.274102	75	0.159721	49	0.910565	258	0.457812	134	0.343747	103	0.661388	189	0.210556	65	0.416063	124	0.218647	65	0.039708	-1.0844	down
NewGene_22410	--	0.286011	150	0.462056	236	0.695652	346	1.30813	632	0.714388	364	1.10922	538	0.67463	354	0.318586	156	0.184407	93	0.280098	145	0.682655	338	0.230755	122	0.115912	60	0.077348	40	0.00915931	1.54397	up
gene-LPL	LPL	8.01468	1640	7.66197	1522	10.0373	1946	13.8079	2669	12.2808	2436	8.35884	1582	10.5519	2161	5.03691	962	2.88398	568	4.66545	939	5.80147	1120	6.33775	1303	1.97838	396	2.98715	599	4.72364e-06	1.31021	up
gene-NUDT13	NUDT13	0.310988	59	0.423517	77	0.669875	119	0.753216	134	0.902134	164	0.94631	164	0.778376	146	0.139175	25	0.273407	50	0.336654	62	0.173763	31	0.562407	106	0.147991	28	0.297459	55	0.0126447	1.34026	up
gene-COL14A1	COL14A1	0.515624	208	0.981882	377	0.929823	350	0.456466	172	0.54279	212	0.539582	199	0.843512	337	0.164988	63	0.288338	111	0.381515	151	0.423875	159	0.273475	110	0.368901	145	0.326854	129	0.00110936	1.16177	up
gene-SLC43A3	SLC43A3	1.81178	269	1.31838	190	3.38042	475	2.53649	357	2.87028	413	3.08466	423	0.10088	15	0.228505	32	0.078184	13	0.375126	56	0.242278	34	0.081505	13	0.876727	129	0.420325	61	0.000743368	2.72572	up
NewGene_18197	--	0.124685	121	0.536805	417	0.113901	104	0.174251	158	0.121335	113	0.147567	131	0.206296	123	0.691185	619	0.147542	136	0.736691	673	0.669063	568	0.860212	383	0.129891	121	0.729751	548	0.0403461	-1.33357	down
gene-MRC1	MRC1	1.13895	361	1.92593	592	1.55986	468	1.94091	581	2.25698	693	0.939779	275	1.89643	601	0.680071	201	0.741367	226	0.870252	271	1.13699	340	0.667885	213	0.933082	289	0.878446	273	7.51807e-05	1.02121	up
gene-LOC112441484	LOC112441484	63.8088	4075	48.731	3020	70.0305	4236	67.7443	4087	185.367	11475	218.513	12903	71.5557	4572	53.3444	3178	33.04	2028	71.1594	4468	39.5211	2380	50.2649	3225	41.5448	2593	37.0266	2316	0.0108278	1.2105	up
gene-CHD5	CHD5	0.244124	133	0.246521	131	0.206062	107	0.19051	98	0.131415	70	0.126813	64	0.316895	173	0.303936	155	0.287331	151	0.555402	298	0.248001	128	0.713558	390	0.664537	353	0.627838	334	0.0135703	-1.17729	down
NewGene_51064	--	0.216398	49	0.500958	109	0.166654	36	0.14325	31	0.035782	8	0.055362	12	0.428685	96	0.997273	208	0.688717	148	0.920612	202	0.903928	191	1.10089	247	0.540397	118	0.345388	76	0.0147536	-1.75408	down
gene-LOC520016	LOC520016	2.90952	977	0.615334	200	0.73613	234	3.0293	960	5.07265	1596	6.47052	1961	4.41397	1482	2.36117	739	0.417911	135	1.23241	407	1.42044	450	1.03402	349	1.55622	511	0.559625	184	0.04206	1.46767	up
NewGene_40549	--	0.536887	98	0.759792	135	0.474036	82	1.76421	305	1.21169	215	0.955807	162	0.830801	152	0.052961	10	0.525885	93	0.371895	67	0.608513	105	0.068244	13	0.497057	89	0.107585	20	0.0441272	1.58053	up
gene-FCN1	FCN1	739.147	45695	460.316	27703	1365.35	80786	585.634	35395	576.278	35973	466.199	27084	399.382	25010	207.942	12279	201.136	12243	374.066	23720	324.92	19032	301.061	19184	515.984	31644	267.017	16269	0.00799178	1.13234	up
gene-PPP2R2C	PPP2R2C	0.870294	192	0.730462	160	1.92649	411	2.24643	477	1.96338	429	1.55884	323	1.55252	346	1.02671	216	0.201404	44	0.347343	77	0.696625	148	0.104083	24	0.830083	183	0.889579	197	0.0355812	1.42992	up
gene-SYN2	SYN2	4.77382	704	4.27108	611	5.18914	726	3.3743	470	2.51383	360	2.22824	304	4.09712	605	7.17192	987	11.4779	1626	9.27403	1344	13.0978	1820	10.3024	1526	6.6429	957	5.98863	865	8.32806e-05	-1.19255	down
gene-HOXB3	HOXB3	0.219524	41	0.386223	66	0.21594	39	0.479293	74	0.51758	85	0.351792	61	0.390128	75	0.129252	23	0.111261	18	0.108558	21	0.304181	55	0.130059	23	0.169741	32	0.262144	49	0.0482725	1.04044	up
gene-LOC789192	LOC789192	1.64238	137	1.338	108	1.20966	96	1.60682	126	2.29602	185	1.31618	102	1.12066	94	14.7164	1140	14.1842	1132	11.8636	969	0.962938	76	2.14935	180	5.28053	429	1.51415	124	0.00156568	-2.21367	down
gene-PRICKLE1	PRICKLE1	0.392815	99	0.369416	90	0.656253	156	0.491275	116	0.16878	41	0.376369	87	0.330027	83	0	0	0.125743	31	0.217872	54	0.106993	25	0.036258	10	0.115333	29	0.089758	22	0.0122557	2.05549	up
NewGene_32661	--	0.369465	96	0.530234	134	0.622137	153	0.657625	161	2.18979	549	3.49463	836	1.3047	338	0.531103	129	0.118325	30	0.404236	103	0.636466	156	0.336231	88	0.521824	132	0.150611	39	0.0135703	1.82529	up
gene-LOC112446454	LOC112446454	3.0567	439	5.23659	762	2.05957	301	2.59496	375	0.392344	59	1.52554	192	2.81761	435	5.62044	789	7.22666	1036	9.37938	1405	5.02845	690	7.80469	1176	4.64677	682	3.82617	556	0.0346498	-1.24804	down
gene-LOC536097	LOC536097	19.932	1865	25.1034	2255	37.6721	3433	41.8486	4007	51.1417	4877	56.4536	5044	28.8779	2700	27.1146	2466	8.17637	806	23.4292	2027	22.536	2139	19.1731	1972	16.5202	1400	9.42238	946	0.00531975	1.11309	up
NewGene_7818	--	0.660832	76	0.72144	98	0.347119	53	0.547484	73	0.461002	72	0.293411	27	0.736523	99	5.73391	851	1.03818	121	7.90087	1238	6.44939	922	9.73076	1558	3.43956	527	0.541103	76	9.85098e-09	-3.34605	down
gene-FAT1	FAT1	0.39991	342	0.239317	199	1.26892	1050	0.299476	244	0.91909	761	0.68649	542	0.134136	115	0.034535	28	0.121321	100	0.038357	33	0.272425	220	0.122541	106	0.117295	99	0.051693	44	0.000233835	2.49756	up
gene-TMEM132B	TMEM132B	0.432047	197	0.417014	186	0.246474	108	0.351541	153	0.178234	80	0.278405	119	0.433139	200	1.56244	663	1.37584	607	0.460727	209	1.54612	667	0.841884	388	0.779396	350	0.550513	247	0.000128899	-1.52766	down
gene-PRSS2	PRSS2	15.1999	676	11.0431	476	6.09499	257	2.98118	126	2.33095	101	3.336	138	3.9682	177	12.0653	500	3.06805	131	95.8381	4186	85.2071	3569	2.54674	114	68.8785	2991	84.9549	3696	0.0132782	-2.89071	down
gene-ADCY8	ADCY8	0.516139	114	0.540633	113	0.738173	151	0.248052	52	0.458554	97	0.19161	39	0.332922	73	0.193556	39	0.069141	15	0.100341	22	0.303717	63	0.173047	39	0	0	0.084412	19	0.046916	1.79777	up
NewGene_28540	--	1.01197	100	1.66296	279	1.10232	188	0.995261	212	0.780303	176	1.23611	254	1.2951	269	0.608282	107	0.597449	95	0.224274	52	0.458245	106	0.134324	34	0.754322	100	0.280088	63	0.000348899	1.45818	up
NewGene_7632	--	3.59741	116	4.03563	124	4.862	148	3.9333	119	1.67043	50	2.09099	62	4.63858	148	6.14818	183	12.8704	395	4.18433	130	6.30175	191	9.55943	307	9.09138	281	6.64319	207	0.0211206	-1.08479	down
NewGene_3975	--	0.851386	464	1.06136	662	0.77893	463	1.23586	677	0.569588	200	0.428291	255	0.910485	551	1.3503	888	2.90011	1871	2.26069	1396	2.79326	1761	1.22872	745	1.28864	756	0.776189	267	0.0372143	-1.16558	down
gene-PGBD5	PGBD5	1.0006	189	0.689589	127	0.69308	124	0.611706	110	1.11061	204	0.919208	161	0.574772	109	0.194235	35	0.332424	61	0.291717	55	0	0	0.259158	50	0.184941	35	0.258027	48	0.00817482	1.90465	up
gene-LOC618541	LOC618541	149.565	13543	752.622	66847	372.717	32327	421.349	36055	362.629	32126	361.953	30580	471.962	43166	1682.21	143726	1234.86	108543	758.104	68143	789.669	67831	952.398	87410	705.065	62583	1742.01	156246	0.000286403	-1.41507	down
NewGene_1490	--	15.1459	507	14.141	459	8.13512	258	2.62448	83	42.8282	1389	21.6332	670	8.07719	271	3.41619	107	5.70007	184	4.59567	152	2.44853	78	5.24085	177	2.30072	76	5.01828	165	0.00110936	2.01091	up
gene-GRIP2	GRIP2	0.229457	69	0.154637	45	0.272637	78	0.346391	98	0.086424	26	0.148144	41	0.198817	60	0.477007	131	0.549813	150	0.55146	155	0.629485	164	0.484466	146	0.354064	78	0.290807	84	0.0231428	-1.05103	down
NewGene_2098	--	1.07609	50	0.572105	26	0.513764	23	1.82055	80	0.309283	14	0.539106	23	0.518417	24	2.37838	102	2.17517	97	5.94006	269	7.49801	325	1.75982	82	5.96685	269	1.95694	89	0.000107402	-2.3049	down
NewGene_33306	--	0.602292	324	0.488856	267	0.906919	524	1.26161	740	1.59134	993	2.24845	1198	0.544997	285	0.737296	429	0.246726	143	0.599656	353	0.35455	185	0.54545	341	0.487486	317	0.574227	247	0.0447596	1.17008	up
NewGene_2472	--	0.574578	65	0.556714	61	0.337878	37	0.592987	64	0.555824	61	0.248581	26	0.449113	51	1.75693	186	1.50976	164	1.09748	122	1.63058	174	1.27641	145	0.417829	47	0.635606	71	0.00776293	-1.26012	down
gene-LAMA3	LAMA3	0.155814	98	0.196688	120	0.125905	75	0.083597	50	0.105367	65	0.060369	35	0.18021	114	0.113739	67	0.628884	379	0.375771	232	0.297385	176	0.277742	175	0.274468	169	0.257577	159	0.0239878	-1.22925	down
gene-TCP11	TCP11	0.786852	87	0.691455	78	0.417488	45	0.638306	69	1.14414	131	1.45081	149	0.533198	65	0.486891	55	0.165369	19	0.403964	47	0.460027	53	0.18902	23	0.274377	32	0.322811	39	0.0162353	1.2831	up
gene-LOC107131305	LOC107131305	2.15483	168	4.36368	330	4.52175	333	1.63968	121	1.60585	122	3.09147	223	5.03702	392	13.6921	994	7.06683	529	13.0309	997	8.98354	659	9.42721	737	7.40946	564	6.16851	470	0.000200862	-1.48249	down
gene-AGBL3	AGBL3	0.861135	181	0.736154	161	0.663782	128	2.43045	437	2.93996	549	4.26665	766	1.10733	203	1.37361	213	0.338059	81	0.82442	173	0.597873	142	0.735118	168	0.582336	143	0.190014	47	0.0362107	1.39603	up
NewGene_58603	--	0.221502	52	0.288247	74	0.212267	51	0.473439	110	0.243641	62	0.415644	115	0.325609	80	0.08643	24	0.09352	27	0.149733	26	0.10485	30	0.047174	15	0.092523	27	0.148274	44	0.000268172	1.54286	up
gene-LOC101902675	LOC101902675	6.35601	555	11.3833	963	5.06631	419	1.01148	84	1.35945	115	0.985605	80	1.4704	129	12.0805	983	17.3248	1452	12.7866	1096	18.0456	1484	16.5032	1446	9.13007	778	12.8064	1094	0.0465056	-1.7478	down
gene-LRG1	LRG1	0.139402	14	0.156234	15	0.080965	8	0.043433	4	0.08522	9	0.223336	20	0.061375	6	17.9773	1625	4.41583	412	14.4794	1379	5.76461	527	10.1186	985	2.78238	264	3.54795	337	1.83677e-38	-6.10243	down
NewGene_57885	--	0.17796	87	0.135261	71	0.584078	295	1.23245	608	0.650193	284	1.7942	836	0.022751	13	0	0	0.016939	11	0.16173	74	0.043744	23	0.128891	54	0	0	0.048208	26	0.0247766	3.65973	up
gene-LOC617141	LOC617141	0.286314	61	0.691912	142	0.915723	184	1.49523	300	0.49265	102	0.790098	155	0.279159	60	1.37758	273	7.6346	1554	2.0853	435	5.68903	1136	1.19108	254	2.25473	467	0.235199	49	0.0137384	-1.9707	down
gene-FRZB	FRZB	0.48352	71	0.326503	47	0.245247	32	0.766802	107	0.57781	81	0.218677	30	0.339387	47	3.03022	381	0.470291	67	1.35228	193	0.627303	87	0.706733	104	1.05274	150	1.60988	228	0.0135703	-1.52958	down
gene-CDHR5	CDHR5	0.275369	43	0.319343	48	0.860378	111	2.6585	385	7.00859	1001	6.78586	962	0.576693	89	0	0	0.029166	5	0.049588	8	0.468094	68	0.439925	68	0.335	44	0.391727	59	0.0193846	3.46697	up
NewGene_22627	--	0.048615	17	0.241608	75	0.15391	45	0.212802	65	0.147379	46	0.05924	19	0.232456	73	0.467778	145	0.501576	141	1.39437	404	0.397953	103	0.413728	129	0.069355	23	0.346849	104	0.0399676	-1.58242	down
gene-LOC613699	LOC613699	0.59699	113	0.433424	80	0.924044	165	0.227203	41	3.76417	688	5.76172	1004	0.716977	136	0.100332	18	0.116752	22	0.574167	107	0.69539	124	0.095764	19	0.393547	73	0.191053	36	0.00633948	2.59303	up
NewGene_48862	--	0.84428	47	0.704302	40	0.16963	12	1.17071	60	0.28182	15	0.855124	41	1.14851	63	0.872545	44	1.34977	76	1.86449	94	1.90585	91	2.25829	119	2.77523	147	1.72694	92	0.046916	-1.21461	down
gene-LOC526163	LOC526163	4.89853	442	2.81742	249	2.92642	257	6.34584	551	7.29894	647	6.42181	533	4.23329	388	0.432659	37	0.797367	71	1.77242	160	0.653897	57	0.409047	39	5.86875	519	0.710542	66	0.0372143	1.71563	up
gene-PPFIA4	PPFIA4	0.105802	41	0.133266	45	0.201616	63	0.317472	106	0.232577	70	0.079917	29	0.334225	113	0.319714	114	0.499472	160	0.474854	163	0.780183	257	0.41126	155	0.341786	127	0.287067	95	0.0126447	-1.14815	down
gene-ABCA6	ABCA6	6.28422	2134	5.83772	2073	10.029	3287	6.16817	2105	19.1591	6551	18.6695	6256	5.5746	2054	8.44144	2927	1.8206	646	4.07839	1410	5.24785	1855	3.49589	1302	4.06089	1487	1.80169	662	0.0170391	1.32566	up
NewGene_8663	--	1.59605	119	0.96789	71	1.35262	96	1.03454	73	1.19148	87	1.15869	80	0.869797	65	2.3717	165	2.06017	148	3.04699	224	5.47829	386	2.99092	224	2.95292	216	2.89039	212	1.57243e-05	-1.33427	down
gene-HIST2H2AA4	HIST2H2AA4	11.5826	366	4.26395	131	9.44576	283	12.5128	374	21.7568	666	10.9092	319	10.6205	336	4.56179	135	6.52524	198	4.93144	154	7.23301	216	3.93328	125	9.17816	284	2.24836	70	0.028185	1.11898	up
gene-IGFBP7	IGFBP7	1.06512	69	0.552241	35	0.771652	48	0.89845	55	0.45619	29	0.609118	37	0.715161	47	0.959633	58	1.42662	89	1.82208	116	2.34928	143	2.3637	153	2.57523	162	1.35229	86	0.00223631	-1.26523	down
gene-LOC786126	LOC786126	2.64483	147	3.0441	165	1.94313	103	2.37073	125	1.63756	89	1.58961	82	3.74957	209	1.96949	103	6.60909	353	5.30563	290	4.61005	242	7.04008	394	10.2491	557	3.87969	212	0.0150401	-1.18101	down
gene-LOC112445511	LOC112445511	0.103833	31	0.268978	77	0.098872	28	0.124212	35	0.051297	15	0.123606	34	0.153957	46	0.08293	23	0.304028	86	0.494197	117	0.225004	63	2.55326	494	0.422237	74	0.54377	110	0.0372143	-1.78626	down
gene-DPYSL3	DPYSL3	2.87497	674	3.26025	713	7.10526	1484	4.8772	1015	5.8679	1203	5.22528	1060	2.7256	598	1.0045	203	1.06676	241	0.333317	78	0.835457	183	1.05589	242	1.83444	421	0.787199	179	5.99447e-09	2.19062	up
gene-LOC100848282	LOC100848282	0.168627	38	0.211915	47	0.1423	31	0.336681	72	0.136994	30	0.129379	27	0.132671	30	0.538937	114	0.580832	126	0.469445	104	0.238211	51	0.621462	141	0.243035	54	0.326716	72	0.0126447	-1.21912	down
gene-TTC7B	TTC7B	1.0023	211	1.46528	283	0.617431	124	1.39256	277	4.02659	776	2.76479	538	1.42947	285	0.723356	142	0.605001	122	0.856717	178	0.582292	116	1.32986	281	0.813708	168	0.474433	98	0.0246223	1.23031	up
NewGene_28025	--	0.291416	353	0.394608	464	0.454771	522	1.3591	1554	0.774475	909	0.692526	776	0.570114	691	0.404066	457	0.142184	166	0.161209	192	0.148012	169	0.130988	160	0.201334	239	0.471251	559	0.00622377	1.45305	up
gene-KCNT1	KCNT1	9.09851	2372	11.3229	3021	11.592	2958	13.5621	3843	12.5351	3282	11.1632	2918	10.241	2802	4.66642	1360	4.08687	1031	8.03502	2149	7.44799	2103	4.74257	1359	5.21049	1450	3.66749	986	3.08503e-07	1.08692	up
NewGene_27010	--	160.955	9562	176.72	10097	151.712	8113	68.815	3589	241.175	14884	152.889	10293	156.698	9218	53.6839	2799	126.368	7654	19.7955	1422	22.562	1352	76.2599	4559	70.4459	4150	94.988	5147	0.0126447	1.3294	up
gene-LOC101904667	LOC101904667	1.6202	95	1.34023	76	1.4472	80	1.0721	59	0.846485	48	0.540491	30	1.04936	62	0.671527	37	21.2361	1188	11.717	671	0.997458	55	1.17152	69	1.26422	72	0.887706	51	0.0450636	-2.18008	down
NewGene_25854	--	0.344492	145	0.589233	287	0.550535	277	1.06522	497	0.670963	322	0.853714	412	0.323252	163	0.433887	164	0.151393	82	0.175215	101	0.357898	156	0.088529	41	0.120276	94	0.058738	46	0.000556159	1.68359	up

## Sheet: S5.DEGs (Blood, Summer)
#ID	gene_name	CHC7-1_FPKM	CHC7-1_count	CHC7-2_FPKM	CHC7-2_count	CHC7-3_FPKM	CHC7-3_count	CHC7-4_FPKM	CHC7-4_count	CHC7-5_FPKM	CHC7-5_count	CHC7-6_FPKM	CHC7-6_count	CHC7-7_FPKM	CHC7-7_count	XJBC7-1_FPKM	XJBC7-1_count	XJBC7-2_FPKM	XJBC7-2_count	XJBC7-3_FPKM	XJBC7-3_count	XJBC7-4_FPKM	XJBC7-4_count	XJBC7-5_FPKM	XJBC7-5_count	XJBC7-6_FPKM	XJBC7-6_count	XJBC7-7_FPKM	XJBC7-7_count	FDR	log2FC	regulated
NewGene_15133	--	0.763949	46	1.77568	111	3.33559	198	4.7784	282	1.60062	92	3.68633	217	1.79775	112	0.802157	53	0.865951	52	1.14977	68	0.280498	18	0.401017	20	0.967356	53	0.532182	29	0.000280641	1.80839	up
NewGene_30812	--	1.19429	152	2.36799	302	1.19368	162	1.28108	182	3.28626	406	0.436508	59	0.948149	128	0.35395	53	0.346172	47	0.555463	67	0.143375	18	0.615976	79	1.19353	153	0.253563	35	0.00450842	1.72612	up
gene-LOC112442378	LOC112442378	9.91373	1520	12.4166	1922	9.53163	1551	14.1018	2437	69.1823	10508	22.4863	3676	14.6195	2359	5.60998	998	10.3201	1663	7.82166	1214	5.48232	804	11.6682	1824	14.44	2210	4.74779	773	0.0264103	1.4688	up
gene-TMEM141	TMEM141	5.55691	234	5.70108	242	5.68744	254	6.81019	323	3.67903	154	9.77483	438	5.77747	256	9.53129	465	19.8207	875	7.14746	304	21.6988	871	9.84035	422	8.684	364	10.614	474	0.00333646	-1.09757	down
gene-CD276	CD276	0.183201	33	0.546588	98	0.315705	60	0.583508	116	0.441815	78	0.987432	186	0.434444	82	0.700812	144	1.55206	288	0.566833	102	3.87855	642	1.30817	236	0.661801	117	0.632794	120	0.0150858	-1.48164	down
gene-LOC509513	LOC509513	97.8643	7019	72.9314	5281	81.3096	6187	128.998	10426	26.1245	1857	139.248	10649	103.635	7823	143.14	11906	279.667	21071	130.927	9500	252.104	17284	188.329	13768	127.802	9147	184.427	14045	0.00219264	-1.09231	down
NewGene_6407	--	5.1327	292	4.77479	274	12.8385	775	6.30294	404	4.36535	246	9.68634	587	15.8217	947	5.01545	331	4.48874	268	4.21523	243	4.67747	255	3.86041	224	3.21515	183	2.09558	127	0.00883303	1.04858	up
gene-PRKG1	PRKG1	0.282445	105	0.287032	107	0.662228	258	0.279761	116	0.580892	212	0.471453	185	0.419514	161	0.07113	31	0.097637	39	0.257251	96	0.039223	15	0.22865	85	0.127803	48	0.07483	30	0.000411249	1.76323	up
gene-GADD45A	GADD45A	22.2938	1520	22.4453	1545	23.5888	1706	15.9891	1229	61.6573	4163	16.3806	1191	30.1291	2162	12.0856	956	5.85628	420	19.3665	1336	6.38671	417	17.7386	1233	11.6345	792	8.87534	643	0.00349283	1.31473	up
NewGene_4066	--	49.9239	19290	45.7331	17838	49.4273	20273	11.7022	5109	26.986	9219	9.02734	3730	12.9477	5280	6.47791	2911	5.18255	2110	34.9684	13684	5.21874	1721	8.88836	3125	7.14209	2458	4.31374	1775	0.0302492	1.5642	up
NewGene_23408	--	6.03359	1931	7.68315	2825	8.66577	2543	1.08442	361	10.4301	3647	1.23774	529	4.8601	1538	0.866235	351	0.327105	150	3.78886	1122	0.229194	96	2.14159	852	0.172379	73	0.558075	312	0.00701146	2.28378	up
NewGene_48048	--	0.479334	236	1.27704	633	0.592681	309	1.09985	608	0.297379	145	0.948129	496	1.23507	638	0.134527	77	0.232182	120	0.388228	193	0.13909	66	0.44593	223	0.441301	216	0.169739	89	0.000264045	1.5923	up
gene-PLXNB1	PLXNB1	0.564031	220	0.631606	263	0.548789	240	0.788056	352	0.266262	109	0.632688	265	0.445853	194	2.14444	988	1.09826	463	0.994707	400	1.43478	568	0.762169	305	1.34676	528	1.53223	641	3.39997e-05	-1.31197	down
gene-PRSS23	PRSS23	0.9216	127	0.219218	42	0.734666	84	0.771686	128	0.096805	19	0.824587	85	0.897729	123	1.23494	252	2.07231	262	1.22977	148	1.96533	227	2.03687	256	1.90128	235	2.27562	264	0.000169609	-1.5266	down
NewGene_27429	--	1.91894	122	2.0368	124	5.80476	377	3.64676	252	3.22046	181	6.01109	375	3.39838	215	0.474912	36	1.29194	83	2.47145	153	1.17364	76	1.36226	92	1.14146	73	0.640788	33	0.000955109	1.5397	up
NewGene_38441	--	3.87766	617	2.50773	420	4.60363	811	4.09972	759	3.44628	514	3.21205	502	6.55817	1122	1.29165	240	1.99059	340	2.81292	449	0.359542	62	1.46669	244	2.4345	404	1.79261	321	0.00258208	1.19939	up
NewGene_51148	--	0.503343	183	0.414564	152	0.794005	304	0.928873	379	0.582803	208	0.253112	98	0.664117	252	0.125046	53	0.194461	74	0.436182	159	0.05877	21	0.187957	70	0.113595	41	0.246636	95	0.00105941	1.61013	up
gene-ADCY3	ADCY3	0.871045	187	0.417535	91	0.326981	75	0.366278	89	0.135404	29	0.367273	84	0.498602	113	1.06408	265	1.25506	283	1.11449	236	1.08514	223	0.979268	201	1.49421	303	1.16667	266	2.41204e-05	-1.47451	down
gene-GPR31	GPR31	0.452396	125	0.281235	79	0.450926	133	0.362649	113	0.138328	38	0.444302	131	0.332289	97	0.220454	71	0.019784	6	0.251303	71	0.104741	28	0.264816	75	0.108557	30	0.06829	21	0.0375096	1.20115	up
gene-SELP	SELP	4.16014	596	7.52072	1083	19.9741	3018	7.82183	1261	16.765	2381	11.8239	1798	8.30917	1258	4.94746	817	2.77054	422	5.09094	735	0.739039	103	1.62739	240	3.23115	460	1.98845	302	9.02838e-05	1.94498	up
gene-SSPO	SSPO	0.477502	405	0.785318	672	0.483722	436	0.428162	409	0.047384	40	0.283415	257	0.332268	297	1.14779	1129	2.51114	2236	0.852617	732	2.29277	1858	1.15357	997	2.18839	1852	1.5024	1353	1.08208e-05	-2.11203	down
gene-PROK2	PROK2	2.76304	274	1.25493	129	2.46292	266	0.737966	90	29.2617	2968	0.916393	106	6.17552	675	1.74249	218	0.64207	73	2.92582	301	1.35572	123	3.50687	369	0.488283	53	0.5325	61	0.0484974	2.15249	up
gene-PDE1B	PDE1B	0.941254	169	0.594683	122	0.657399	142	0.662352	152	0.18436	38	0.790461	132	0.692335	122	1.32223	312	1.27143	272	1.11242	200	1.23786	239	1.30894	239	1.46923	292	1.59518	301	6.87765e-05	-1.15187	down
gene-JCHAIN	JCHAIN	96.2316	6258	234.387	15387	219.31	15131	188.468	13811	222.881	14358	411.569	28538	266.118	18213	117.891	8891	81.0627	5538	88.6041	5830	56.9312	3539	123.224	8168	181.363	11769	163.92	11319	0.00450842	1.00992	up
gene-KCNK5	KCNK5	6.05573	1142	3.19633	609	3.47439	695	3.54993	755	0.948113	178	5.14948	1036	2.56873	510	6.37948	1395	12.1532	2407	6.84962	1307	12.2159	2202	8.28644	1593	7.39706	1392	4.26069	853	0.00102785	-1.2888	down
NewGene_57046	--	4.34738	816	3.96839	765	3.65979	731	0.480433	91	7.12759	1252	1.01846	178	4.94549	860	0.191818	60	0.009521	3	3.16441	549	0.110825	29	1.78766	281	0.106387	29	0.174589	39	0.036257	2.35607	up
NewGene_40232	--	1.40779	108	1.36433	98	4.10561	351	1.51843	121	1.11696	78	2.88141	229	2.02569	164	1.19945	83	0.224197	15	1.32152	78	1.02641	57	0.903016	75	0.722148	43	0.682785	40	0.00307198	1.50012	up
gene-CCNJL	CCNJL	2.68034	447	3.62542	608	3.65979	645	2.53367	472	13.5934	2228	2.1583	383	7.03881	1229	3.52152	684	1.29139	255	3.25428	552	1.26527	201	3.33844	555	0.579188	96	1.58832	269	0.0294406	1.32482	up
gene-CD180	CD180	35.8385	4136	24.942	2911	41.4295	5048	30.4181	3944	52.3957	5974	20.4934	2526	36.9697	4466	17.0122	2240	12.3066	1501	29.2102	3420	6.23949	696	15.3092	1808	16.001	1842	24.3154	2977	0.00526381	1.04359	up
NewGene_47975	--	2.09175	281	2.00429	259	7.88148	1134	2.65199	401	4.29642	583	3.81968	507	3.60268	494	1.3057	249	2.17172	143	2.27096	291	1.63104	230	0.534131	83	0.77533	130	0.37596	67	0.0012253	1.59264	up
gene-SEMA3G	SEMA3G	0.558432	146	0.53003	140	0.247715	69	0.512052	151	0.06995	19	0.529591	148	0.417702	115	0.757267	230	1.35092	371	0.675075	180	1.50756	377	0.977046	261	0.493543	129	0.948491	263	0.00532851	-1.32292	down
gene-DOK7	DOK7	2.98026	370	2.83554	355	2.62287	344	3.65894	512	0.484517	64	4.35915	572	2.47876	323	3.80084	547	13.1512	1729	4.38868	551	12.5346	1488	5.33788	673	3.43884	423	7.21082	951	0.00288808	-1.47188	down
gene-TMEM30B	TMEM30B	1.61501	328	0.991414	203	0.783712	169	1.22988	281	0.687436	138	1.236	267	0.486894	104	1.82993	430	4.57519	974	1.70727	350	1.96861	382	3.16522	654	2.18266	442	1.51246	326	0.000418912	-1.31311	down
NewGene_2949	--	1.75626	560	1.17811	332	0.755132	248	0.310105	85	0.920363	324	0.31429	98	2.41711	659	0.240362	71	0.309543	99	1.26266	421	0.091418	19	0.222349	71	0.23205	61	0.155417	46	0.0303415	1.5972	up
gene-NFE2	NFE2	140.373	22039	191.592	30280	192.142	31282	77.467	12194	423.237	65026	63.8177	9766	188.703	30397	92.9361	16159	44.7329	6414	120.116	18556	68.6411	8300	120.479	18036	21.4491	2873	44.7374	6676	0.0346523	1.47975	up
gene-ATP5F1D	ATP5F1D	54.237	2848	61.8144	3277	79.5376	4431	83.1202	4919	13.6715	712	92.1519	5160	64.9203	3588	142.137	8656	131.104	7232	82.8298	4401	213.807	10732	95.8445	5130	74.511	3905	142.6	7951	0.00867131	-1.07316	down
gene-FAM185A	FAM185A	2.96786	418	3.46541	492	2.46627	390	2.43244	372	6.32724	925	2.28431	347	2.69498	396	1.82237	298	0.896384	142	2.68793	405	1.09597	145	1.47453	212	1.76072	263	1.34223	201	0.00878426	1.07568	up
NewGene_56413	--	0.746161	187	0.839915	219	0.403929	136	0.185722	54	0.977016	283	0.311932	90	0.345081	109	0.262648	70	0.048952	21	0.27782	100	0.262665	73	0.23699	65	0.27785	89	0.235375	76	0.0321899	1.18057	up
gene-SLC40A1	SLC40A1	47.1807	8519	44.4907	8109	70.1899	13448	36.628	7452	85.6267	15309	52.672	10142	71.5277	13593	26.8873	5631	28.9147	5485	46.6035	8509	19.1701	3309	34.3536	6315	11.1994	2013	16.7242	3200	0.0016834	1.17475	up
gene-IRF2BP1	IRF2BP1	10.4876	1420	10.1008	1381	11.7721	1692	10.8915	1662	2.86206	384	10.77	1555	8.71905	1243	20.626	3239	19.5871	2786	16.3399	2239	36.4541	4719	17.0702	2356	10.849	1466	20.2713	2915	0.000942006	-1.19751	down
gene-LOC783362	LOC783362	2.44373	121	4.06213	203	6.38955	336	1.31601	74	15.7095	770	0.973726	52	12.9443	674	0	0	0	0	1.9682	99	0.696962	33	0.895404	46	0.285567	15	0	0	0.0201495	3.62208	up
gene-TARM1	TARM1	23.204	2310	27.5338	2773	17.9615	1892	8.70511	999	35.8319	3520	6.60906	705	30.2581	3171	9.19488	1062	4.17921	446	16.5513	1680	5.54408	542	10.0759	1039	2.11186	214	3.18117	338	0.00415314	1.59046	up
gene-ATP6V0E2	ATP6V0E2	2.02245	218	2.48958	271	1.75128	200	2.74452	333	0.776493	83	3.28248	377	1.61593	183	3.52307	439	7.06194	798	2.74925	299	7.14235	734	5.30764	582	3.34702	359	4.91342	561	0.000657883	-1.29268	down
gene-TRIM16	TRIM16	0.24036	66	0.116454	33	0.220262	65	0.065584	21	0.011968	4	0.200957	59	0.175164	51	0.304736	97	1.28977	372	0.449435	125	1.09332	287	0.358962	101	0.689894	189	0.462896	135	0.000192668	-2.24801	down
gene-TMEM204	TMEM204	16.855	1394	13.5368	1130	17.2176	1511	17.3982	1621	4.54856	373	23.2484	2050	12.7778	1112	35.915	3444	47.0677	4088	22.5522	1887	47.3354	3741	30.5233	2573	20.9078	1725	28.2591	2481	0.000504819	-1.22744	down
gene-EREG	EREG	0.423217	77	11.2016	2055	0.096901	19	0.629258	130	2.75199	497	0.573783	112	0.158487	31	0.376166	80	0.062868	13	0.391059	72	0.22047	39	0.05608	11	0.638155	116	0.248003	48	0.0105064	3.02412	up
gene-TRIM58	TRIM58	2.38907	228	3.75553	363	3.86302	392	2.61519	282	3.42563	325	4.38061	446	2.63829	267	2.69672	301	1.68875	171	2.17456	211	0.895123	83	1.34355	131	0.986912	95	0.739071	75	0.00368801	1.11371	up
gene-ABCA9	ABCA9	0.178214	70	0.375745	146	0.359958	144	0.175754	79	1.30774	498	0.102636	42	0.588081	223	0.23186	107	0.017751	6	0.128951	51	0.144423	55	0.090892	37	0.184969	71	0.051891	22	0.0129624	1.91764	up
NewGene_19287	--	2.9845	195	3.66626	242	3.93642	273	2.77394	204	9.10188	589	2.08582	146	3.59423	247	0.839051	64	0.92863	64	3.11694	206	1.09085	69	1.63218	109	1.25956	83	0.866784	61	0.001459	1.60908	up
gene-PTI	PTI	102.452	4871	138.218	6634	363.443	18333	214.344	11484	417.502	19664	244.423	12391	134.236	6717	120.759	6659	90.3556	4513	121.871	5862	71.1752	3235	90.8795	4405	82.8692	3932	104.907	5296	0.00109736	1.27632	up
NewGene_32344	--	6.32386	2298	7.55886	2521	11.2907	3611	3.91925	1154	31.9264	9471	2.34971	832	4.53398	1437	5.7221	1060	0.720435	298	5.65384	1609	0.750932	232	2.94253	946	2.26505	681	3.09861	1063	0.00946173	2.02912	up
NewGene_29243	--	1.51214	2323	1.08864	1881	1.1997	1731	0.758382	1604	3.10074	5578	0.406979	963	2.71465	5169	0.467848	1247	0.345566	834	0.982681	1837	0.383774	664	0.937365	1553	0.52616	914	0.490786	741	0.00514719	1.38743	up
NewGene_11824	--	1.3731	123	0.826007	74	2.00841	191	0.494797	54	3.40548	326	0.652939	63	0.992869	99	0.444141	46	0.11357	9	1.14456	103	0.307695	39	0.480304	48	0.246352	28	0.625844	58	0.0201181	1.5856	up
gene-CSDC2	CSDC2	0.228091	34	0.168557	28	0.199203	34	0.08367	16	0.158307	26	0.096646	17	0.244836	42	0.567474	106	2.23801	345	0.804134	111	2.69666	341	0.873666	118	0.622893	94	0.821846	116	3.20055e-07	-2.72312	down
gene-RAB27A	RAB27A	101.305	16075	142.788	22977	182.021	31198	115.99	21115	162.21	25819	236.315	39895	210.3	35151	47.0431	8623	62.0633	10259	89.9544	14501	46.2483	6948	64.6057	10656	71.5874	11178	54.2741	9318	7.64061e-09	1.41124	up
NewGene_45760	--	8.77852	1834	13.6779	2881	7.53212	1687	8.33371	1961	20.2052	4203	9.75358	2169	8.56287	1896	5.39494	1302	3.27615	728	6.97127	1472	3.77791	763	6.43081	1386	8.0966	1687	3.32449	748	0.00240039	1.09917	up
gene-LOC112448791	LOC112448791	110.149	4316	67.182	2670	99.0421	4117	93.9329	4210	35.5032	1409	124.192	5188	85.7892	3533	235.069	10718	160.442	6512	132.57	5253	264.219	9788	182.455	7236	226.284	9073	163.148	6684	1.15923e-05	-1.20573	down
NewGene_7207	--	36.1538	2936	20.3488	1608	20.5875	1861	23.3976	2395	28.4965	2230	64.9764	5098	20.2389	1769	34.959	3183	86.2639	8226	46.4295	3889	85.8815	7151	100.785	8609	54.2982	4565	67.9484	6113	0.00038824	-1.29366	down
gene-EIF3F	EIF3F	115.445	8566	118.875	8905	149.583	11776	148.209	12393	65.2377	4796	156.497	12383	142.428	11123	286.335	24641	305.464	23811	175.685	13189	373.612	26501	190.833	14434	140.301	10389	264.574	20845	0.00069009	-1.03084	down
gene-S100A13	S100A13	12.6789	556	12.921	565	13.9336	621	24.952	1066	3.32837	149	27.2904	1156	18.014	794	23.1356	1005	43.899	1743	19.7112	750	41.8775	1507	33.4008	1371	28.2925	1063	46.298	1807	0.00974015	-1.03333	down
NewGene_30683	--	1.0754	168	1.38245	183	3.14091	369	0.536186	77	2.57985	339	1.0159	161	1.18115	209	0.156319	39	0	0	1.16774	144	0	0	0.56773	81	0.182252	35	0.259896	39	0.0220627	2.24438	up
NewGene_7582	--	2.41391	396	4.49434	871	3.73283	717	2.57732	475	2.01818	302	2.68545	455	3.05509	493	1.08363	152	1.20013	203	2.06309	342	0.414645	80	1.32147	271	2.24091	358	1.7551	328	0.0046524	1.08396	up
NewGene_11903	--	1.29392	711	0.518867	334	2.64447	1672	1.54901	1150	4.13251	2657	0.733891	507	1.53524	856	0.331667	248	0.230901	164	0.990574	677	0.169772	110	0.307917	212	0.728961	472	0.545199	371	0.000958358	1.91234	up
gene-SAMD9	SAMD9	52.3878	15831	71.9157	21940	52.2671	16759	34.8777	11878	254.576	76212	39.4754	12721	67.4705	21459	26.6377	9336	21.8996	6953	42.6127	13029	14.082	4069	45.2227	13931	23.7817	7172	19.9873	6414	0.00865807	1.68755	up
gene-MANSC1	MANSC1	1.11402	113	3.92734	401	1.92048	206	4.48383	511	8.8485	886	3.42183	369	0.771549	83	0.891421	105	1.96785	209	1.2337	127	1.51617	147	2.59221	268	1.7139	173	0.793467	86	0.038534	1.26381	up
NewGene_40439	--	0.948103	94	1.31402	177	1.0982	150	0.232724	41	1.20399	127	0.252904	41	0.585139	80	0.678258	46	0.193593	37	0.608335	60	0.110325	11	0.456674	52	0.278486	42	0.331905	60	0.0255246	1.25387	up
gene-AMPD3	AMPD3	15.346	3623	23.9298	5704	14.926	3739	6.06889	1615	30.9542	7240	10.2464	2580	30.1628	7495	11.0905	3037	6.48655	1609	12.8292	3065	2.36571	534	11.4636	2759	7.15926	1687	6.44565	1616	0.00974015	1.23965	up
gene-SAG	SAG	1.09051	101	1.09092	121	0.833565	86	0.836819	86	2.54452	242	0.231825	28	0.963325	90	0.193084	21	0.012327	3	0.659568	67	0.066145	6	0.855533	80	0.545473	66	0.150494	22	0.0433421	1.63121	up
gene-STEAP4	STEAP4	24.6688	6065	24.5725	6099	28.4821	7430	13.3159	3690	118.076	28759	13.6775	3586	58.1995	15060	14.9392	4260	7.03457	1817	19.0877	4748	3.84549	904	23.9378	6000	1.63461	402	7.81448	2041	0.0193611	1.95907	up
gene-TMEM156	TMEM156	102.909	8738	115.815	9845	97.9325	8864	79.1334	7605	337.726	28424	90.8498	8200	125.994	11275	51.3144	5083	58.8211	5242	80.4217	6956	47.2394	3861	88.457	7597	80.5246	6723	59.256	5405	0.00797354	1.11446	up
gene-IFIT2	IFIT2	88.8813	15027	84.8052	14475	123.764	22201	28.2838	5389	249.483	41785	24.7243	4458	116.227	20681	33.3699	6544	15.1077	2684	65.8968	11272	7.17747	1161	75.0098	12928	9.14663	1544	18.1012	3250	0.0384789	1.78494	up
gene-PDE3A	PDE3A	0.381884	162	0.443354	190	0.938339	422	0.544967	261	1.65115	694	0.766213	347	1.15245	514	0.438827	216	0.251325	112	0.447539	192	0.210843	86	0.214102	93	0.273491	116	0.131341	60	0.000784681	1.62743	up
NewGene_28395	--	0.66019	297	0.667918	286	1.15448	465	0.82876	409	5.17056	2628	1.59137	766	0.847068	365	1.03556	557	0.621159	356	0.666844	302	0.359935	177	0.785915	360	0.633007	235	0.510003	199	0.0275177	1.42078	up
NewGene_7633	--	2.2883	76	4.3977	148	2.41191	85	3.15825	119	1.45816	48	3.93916	140	2.43986	86	9.12923	352	9.54595	333	3.53419	119	11.2457	357	6.984	237	3.99648	133	6.14391	217	0.000658829	-1.406	down
NewGene_2036	--	1.0489	200	0.86328	152	1.75765	316	0.794685	167	0.608438	99	3.77397	749	1.16675	233	1.23104	221	0.516341	100	0.933302	179	0.304926	51	0.413472	76	0.891547	168	0.436217	87	0.0375715	1.0739	up
gene-CGREF1	CGREF1	2.68019	233	2.18462	191	1.54728	145	3.03146	295	1.41611	121	4.04893	374	1.54737	141	7.06419	710	7.09111	648	3.17221	281	5.88731	487	5.08595	452	3.74463	324	5.78126	530	0.000208064	-1.27086	down
gene-TREML1	TREML1	3.67679	261	9.10776	644	32.1796	2370	11.1942	864	20.3698	1394	11.4895	850	9.56788	700	8.72568	706	1.74279	130	6.57334	463	1.00659	69	1.82158	132	5.60416	390	3.09135	233	0.00255127	1.80126	up
gene-ESYT3	ESYT3	0.567847	123	0.814859	178	1.16167	261	0.848607	222	1.55446	350	0.92539	215	0.868686	200	0.052107	15	0.435261	100	0.87536	193	0	0	0.138884	34	0.13333	32	0.195767	48	0.0185097	1.93149	up
gene-SERPINH1	SERPINH1	0.375483	44	0.674241	79	0.532191	66	0.635029	85	0.243799	29	1.28557	160	0.953701	117	1.18719	161	2.55493	311	0.86337	101	2.09101	234	1.27541	151	0.943975	110	1.17701	146	0.0138754	-1.17457	down
NewGene_29626	--	0.512543	90	0.620826	138	0.842307	182	1.29109	284	0.363374	80	0.620537	133	0.245472	60	0.262151	38	0.153638	36	0.285273	68	0.492421	80	0.372617	78	0.196664	45	0.160067	33	0.00821771	1.261	up
gene-OLFM4	OLFM4	1.24149	120	0.769286	75	3.38545	346	0.453355	50	5.52893	527	0.630615	65	2.42848	246	0.8139	91	0.568977	58	1.26565	124	0.261952	25	1.15329	113	0.414064	40	0.46147	48	0.019993	1.64795	up
NewGene_10763	--	6.92305	984	7.23659	1017	5.25709	776	1.15725	189	1.13306	165	0.871054	137	1.20428	186	0.498965	85	0.386235	60	3.5721	506	0.251856	36	0.729371	109	0.784211	115	0.539503	84	0.0134454	1.8044	up
NewGene_34427	--	2.79557	1584	2.95752	1692	1.8776	1129	0.892829	571	2.48217	1394	0.645122	390	1.9062	1137	0.637426	419	0.36987	221	2.02733	1163	0.348923	189	1.13661	657	0.422363	239	0.373221	225	0.00983824	1.39321	up
gene-PTGS2	PTGS2	0.441597	84	65.3614	12424	0.407756	82	0.978846	208	0.855581	160	2.62847	528	0.305998	61	3.04993	666	0.551018	109	0.432791	83	1.06717	193	0.422464	82	2.16367	407	0.45882	92	0.0320416	3.07697	up
gene-LOC513869	LOC513869	3.20471	232	0.60174	44	0.591758	46	1.09998	90	0.502924	37	1.86055	144	1.65231	126	3.14646	264	1.84794	139	3.16604	232	2.1055	142	6.21542	459	3.85772	280	3.50163	269	0.00624974	-1.36416	down
gene-CD3E	CD3E	294.594	20579	251.922	17767	219.144	16246	287.344	22619	212.1	14674	362.318	26993	238.336	17523	442.128	35825	830.378	60942	401.845	28401	745.233	49769	580.893	41370	387.18	26991	503.445	37347	1.27693e-05	-1.11398	down
NewGene_37050	--	1.78676	686	2.00882	1014	0.92253	336	1.05666	634	1.67058	621	1.49016	884	0.473026	227	0.755283	411	0.293756	177	1.28814	536	0.221495	110	0.77751	274	0.608404	290	0.462685	243	0.0106724	1.1237	up
gene-LOC100300483	LOC100300483	12.466	496	12.662	495	14.131	588	20.9839	928	9.08262	361	12.1779	503	18.1086	751	44.6791	2034	40.927	1687	20.726	832	46.9065	1750	23.2915	925	29.5644	1160	58.147	2432	4.83902e-06	-1.4675	down
gene-LOC107131843	LOC107131843	0.215776	50	0.15366	36	0.173866	43	0.268885	68	0.133808	31	0.16441	41	0.129535	32	0.542919	146	0.323211	79	0.523146	119	0.499069	111	0.27018	63	0.272442	63	0.325876	81	0.00127774	-1.19447	down
NewGene_33106	--	1.7361	61	2.84283	103	14.6985	547	5.13512	203	5.54278	192	10.0332	373	6.89995	255	3.12455	126	1.40743	53	2.86746	102	5.35346	179	2.26354	81	1.46234	51	1.44712	54	0.0213798	1.33634	up
gene-PDK4	PDK4	2.29195	468	3.87821	799	2.88715	625	4.41542	1015	7.33751	1483	27.2241	5920	1.83235	394	3.19116	755	1.13359	243	2.64775	547	3.36643	657	1.88143	392	2.62617	535	1.96017	425	0.0368412	1.52196	up
gene-GFOD2	GFOD2	0.915312	164	0.743041	127	0.770604	150	1.37608	198	0.205294	39	0.899265	182	0.875499	164	1.2895	278	2.38438	468	1.0407	196	2.11675	380	1.67961	272	0.670197	123	1.23499	247	0.0134454	-1.0534	down
gene-MGC137030	MGC137030	1.98599	79	1.32625	53	2.75961	116	4.89342	219	5.95941	234	2.14961	91	3.67605	154	1.355	63	1.45177	61	1.43865	58	0.689191	27	0.816291	33	0.985972	39	3.00017	127	0.0258668	1.23772	up
gene-ZNF219	ZNF219	0.644504	104	0.879994	134	0.84774	134	0.759108	128	0.264286	42	0.88266	141	0.628332	106	2.01073	348	1.50799	236	0.977568	149	1.83026	261	1.81901	277	1.61231	241	1.51959	258	3.78156e-05	-1.23638	down
gene-LOC518080	LOC518080	1.28182	344	4.96885	1333	1.12594	321	2.12275	625	2.35751	628	2.86862	812	1.26479	358	0.644618	201	0.488272	138	0.804176	219	0.605163	156	0.556246	153	2.10666	561	0.375573	108	0.00182415	1.53606	up
gene-PPBP	PPBP	49.8002	3306	56.2192	3768	179.557	12645	92.5999	6927	96.3406	6335	85.7631	6071	60.9076	4255	25.0782	1931	17.5391	1223	43.0031	2888	13.1419	834	15.2334	1031	20.1306	1334	16.5825	1169	3.07974e-08	2.05712	up
gene-IFIT3	IFIT3	104.331	13191	103.045	13318	94.9133	12775	32.1475	4558	321.679	41244	21.1417	2881	165.599	22221	45.1725	6684	16.3233	2151	75.6571	9852	12.6128	1527	68.0415	8793	8.4667	1074	28.8247	3869	0.034849	1.84195	up
gene-IL17RD	IL17RD	0.80815	363	0.979507	441	0.626345	299	0.488685	247	1.46277	648	0.346667	166	1.69531	801	0.773559	403	0.358258	169	0.696866	315	0.198135	85	0.604212	277	0.213763	96	0.300185	143	0.0447328	1.05975	up
gene-RBM11	RBM11	3.14538	341	4.6507	508	6.48541	745	5.08489	620	5.26682	565	6.74226	778	5.90534	673	2.14891	270	2.46769	281	2.75026	302	1.8912	196	1.96518	217	2.49614	270	2.00509	231	6.48013e-08	1.23505	up
NewGene_46089	--	1.08484	187	4.78763	1053	3.07396	761	0.456786	106	0.971238	173	0.284102	60	2.32014	296	0.168201	44	0.158571	45	0.572098	136	0	0	0.184889	43	0.014883	4	0.305146	36	0.00518852	3.12748	up
gene-FAM178B	FAM178B	0.817703	113	1.46696	203	5.6079	806	2.11044	320	0.524939	72	1.31834	193	2.26815	323	0.270729	44	0.526672	76	1.03577	144	1.09297	144	0.773103	109	0.163475	23	0.392816	58	0.00942726	1.64789	up
gene-SLC25A23	SLC25A23	2.51341	257	2.38241	240	1.95361	204	2.36732	304	0.815625	87	2.69077	291	2.39227	240	4.56794	537	5.06469	528	3.342	329	5.04849	491	4.46901	467	3.50637	381	3.24277	353	0.000238054	-1.00948	down
gene-FGD4	FGD4	13.3128	4301	15.5219	5026	11.7294	4031	10.1261	3687	19.5738	6186	10.6348	3674	10.3619	3345	3.4143	1255	2.24485	754	11.1985	3654	2.3967	725	7.76829	2567	9.75775	2422	3.83652	619	0.00211748	1.38603	up
gene-RPS28	RPS28	393.611	7052	383.374	6934	482.162	9166	700.679	14147	57.2244	1016	616.78	11783	570.375	10755	902.33	18749	1115.01	20986	527.417	9560	1215.83	20823	673.596	12302	547.198	9784	1036.02	19709	0.0260036	-1.00811	down
gene-SLC9A5	SLC9A5	3.36655	632	3.51462	618	4.91621	977	6.44077	1244	2.76242	424	2.14995	401	5.82703	1122	0.943307	182	0.73112	144	2.52059	480	0.488003	74	1.39465	253	3.45037	628	2.21852	429	0.00809901	1.28817	up
gene-LIMS2	LIMS2	0.152045	16	0.702206	72	0.843878	86	1.0077	115	0.065164	7	0.715098	77	0.507571	54	2.58157	302	1.94973	197	0.573595	59	2.97021	273	1.95333	201	1.46077	147	2.73704	293	0.00163493	-1.9081	down
NewGene_30030	--	6.18767	3797	4.32421	2755	3.59922	2156	0.564669	445	19.2687	6443	0.991699	478	3.45692	1473	0.555964	286	0.306396	198	5.52802	2514	0.13323	118	2.09002	648	0.339211	108	0.547694	257	0.0289282	2.24192	up
gene-UBE2G1	UBE2G1	76.4932	13091	63.1236	10764	73.5466	12643	42.3458	7463	389.506	76466	53.0021	8619	86.7354	14519	50.2189	9569	47.3987	6948	67.0557	11627	32.2859	5026	59.0204	10027	29.9104	5197	38.0834	6442	0.0360252	1.57195	up
gene-GLT1D1	GLT1D1	1.02454	164	1.5152	235	1.44887	230	1.23611	217	4.50842	702	0.634608	110	1.72667	285	1.11687	210	0.80828	138	1.1126	180	0.375284	59	1.18058	186	0.69498	102	0.720773	123	0.0471044	1.07687	up
NewGene_59039	--	5.55048	1372	4.46906	1022	8.45082	1962	2.73872	812	6.49375	1535	2.1579	713	6.86124	1757	0.102692	38	0.671554	207	4.70082	1132	0.402299	104	1.64561	412	1.87586	510	2.45447	646	0.0276056	1.62388	up
gene-BSPRY	BSPRY	1.14626	129	0.833978	97	1.00944	121	1.34943	169	0.353214	40	1.90304	227	1.0486	125	1.97283	267	3.63047	438	1.18041	135	3.2424	350	2.08361	239	1.8674	206	1.59198	191	0.00797354	-1.12178	down
gene-CXHXorf57	CXHXorf57	3.95847	806	4.43577	911	7.12627	1539	11.0239	2528	9.28316	1871	9.51216	2063	11.8041	2527	2.56316	606	0.410932	88	3.15896	650	1.09501	213	5.6495	1172	6.38922	1297	2.10189	454	0.00705181	1.46338	up
gene-EPB42	EPB42	0.744778	104	1.11592	152	1.84305	265	2.04682	312	1.92303	271	1.26992	183	0.622165	93	0.425361	71	0.221118	33	0.673198	97	0.008105	2	0.347233	51	0.70735	95	0.177108	27	0.00277969	1.92716	up
gene-IL12B	IL12B	1.70613	217	30.5825	3588	2.01124	267	5.0039	707	11.1244	1394	4.54072	602	1.60307	225	1.93733	302	0.315094	54	1.16824	149	1.18447	151	0.697203	108	0.94661	114	0.623798	91	0.000440486	2.89851	up
gene-MOB3B	MOB3B	1.43195	272	1.29052	270	0.937929	192	0.705668	275	0.981292	170	0.643325	207	1.62432	384	2.8163	608	3.63714	723	1.30366	249	1.49454	493	3.03055	602	2.14271	443	3.61514	700	0.000208064	-1.15879	down
gene-LOC104969024	LOC104969024	4.41849	657	4.25272	638	3.6511	576	1.63134	274	1.46554	216	2.46783	391	2.51408	393	1.1162	193	0.638631	100	3.1418	473	0.791043	113	1.23728	188	1.68734	251	0.935219	148	0.0107369	1.0869	up
NewGene_4511	--	6.01929	3576	7.72183	3667	5.68198	3250	2.64588	1233	4.27124	2490	2.17259	1349	4.40607	2643	2.64813	1364	1.20163	688	4.6124	2858	0.705689	395	2.30675	1387	2.0444	1332	1.38152	878	0.0176329	1.06972	up
gene-LOC786796	LOC786796	0.516661	88	1.35345	230	0.141808	26	0.975269	187	0.066733	12	0.432257	78	0.812013	139	3.69496	702	7.52165	1317	1.71711	293	4.64411	753	1.78015	308	0.985609	167	5.47852	968	4.96005e-05	-2.68225	down
NewGene_5151	--	0.854309	131	1.13979	148	2.94779	412	1.25385	173	1.95137	296	2.43155	390	1.53693	213	1.00286	129	0.786614	43	1.49088	151	1.8285	174	0.413988	56	0.405509	60	0.213765	26	0.0129705	1.4146	up
gene-SALL2	SALL2	0.602277	160	0.541365	145	0.445626	126	0.415656	125	0.255001	68	0.623	170	0.38084	107	0.482128	149	1.63754	325	0.843297	184	1.70945	433	1.02039	276	1.18763	315	0.878387	202	0.00157471	-1.15805	down
gene-LOC107132437	LOC107132437	0.330827	66	0.366454	74	0.516594	109	0.426613	95	0.19347	38	0.48578	103	0.379684	79	0.93296	214	0.815343	170	0.574796	115	1.533	290	1.17805	238	0.854367	169	0.607622	128	0.000238054	-1.32292	down
NewGene_22758	--	5.00897	416	4.92158	411	5.41306	472	4.19421	415	4.82982	403	2.70843	221	6.14112	539	0.345455	38	1.33579	122	3.43084	290	1.7061	138	2.2426	193	2.29588	197	2.91269	248	0.00582612	1.21469	up
NewGene_16075	--	2.55089	368	3.30995	481	3.78144	577	0.186404	32	0.744203	108	0.391857	61	0.529576	81	0.053163	10	0.078196	13	1.44082	211	0.219324	32	0.164373	25	0.34421	51	0.14388	23	0.011988	2.23056	up
gene-LOC528332	LOC528332	0.532762	131	0.729637	178	0.293271	78	0.420099	103	0.444881	110	1.08638	287	0.097123	25	0.389349	113	4.76164	1221	0.719838	177	2.59406	610	1.2414	274	1.07881	266	0.265168	69	0.0214345	-1.67805	down
gene-LOC112446743	LOC112446743	0.895226	53	0.537065	32	0.571288	36	0.831937	55	0.261851	16	0.255093	16	1.13622	70	0.813703	55	3.10161	190	1.19726	71	1.15717	65	3.36362	200	4.075	237	2.36603	147	0.000623628	-1.84207	down
gene-CASS4	CASS4	5.46171	1626	5.57244	1675	5.31272	1679	2.18601	733	7.34772	2168	3.05089	969	6.1228	1919	2.34797	811	1.93152	605	4.4818	1348	1.64114	468	3.0302	920	1.43362	426	2.87734	910	0.0096565	1.0093	up
gene-DDX58	DDX58	6.92644	1886	9.47614	2553	10.5623	3001	7.67352	2356	27.6561	7451	8.68895	2474	14.119	4035	6.63721	2092	6.42544	1813	6.27195	1727	4.39056	1144	8.74148	2421	4.796	1281	6.93438	1967	0.0155338	1.00816	up
NewGene_10762	--	9.97314	22681	13.0734	18415	7.24292	14766	11.2779	18112	12.3574	26650	5.85552	8742	13.5188	28413	5.10429	9123	1.73558	3412	7.5182	15897	2.84633	3845	8.45973	10920	5.48537	7333	4.26349	6498	0.00136777	1.31548	up
gene-EXOC3L2	EXOC3L2	0.341524	90	0.395584	105	1.05709	295	0.468208	139	0.820373	214	0.366212	103	0.27244	76	0.327687	100	0.170176	47	0.335741	90	0.023128	6	0.29817	80	0.207708	55	0.078625	22	0.0242495	1.41671	up
gene-LOC508459	LOC508459	5.9475	1495	5.43116	1520	3.68396	1054	5.94049	1662	38.7931	10566	7.32808	2148	7.77581	2270	4.96369	1482	2.05268	598	5.43037	1524	2.87005	761	7.6169	2108	1.90376	491	2.32011	543	0.0380062	1.63206	up
gene-SPATA33	SPATA33	3.43642	87	3.0069	83	9.44641	273	3.38504	104	4.43701	120	6.0104	161	4.24727	113	2.99763	95	2.69357	77	3.122	86	2.37827	62	1.89221	49	1.5047	41	0.682849	20	0.0226105	1.10068	up
gene-ELL2	ELL2	14.8796	4699	15.0186	4773	16.9051	5657	8.50863	3019	48.8505	15266	9.9488	3333	19.9639	6622	8.12813	2977	4.86955	1616	12.596	4020	3.82816	1156	8.91895	2867	5.27149	1656	5.55317	1862	0.00144727	1.54008	up
NewGene_29307	--	22.2977	9867	18.1696	8556	25.0726	7446	13.7349	7539	18.2345	4615	12.8882	4803	22.9876	7392	7.99876	3439	6.11833	1576	17.3541	6193	4.84728	1956	11.5899	3058	11.7443	3165	7.63981	2306	0.000131492	1.19486	up
NewGene_3730	--	5.68472	5993	5.36064	5424	5.95524	5904	0.813554	998	4.12183	6670	0.803765	855	3.27265	3652	1.13667	1136	0.316891	394	3.96787	4916	0.165541	281	1.28341	1185	1.37845	1109	0.746657	936	0.0455258	1.66212	up
NewGene_41912	--	3.13459	1913	3.72683	2181	2.86265	1668	1.20264	685	2.55114	1856	1.1432	706	4.55598	2810	1.43646	1012	0.378959	250	2.4193	1427	0.26995	180	1.42765	865	0.472846	343	0.712361	545	0.00867131	1.40571	up
gene-SH3GL3	SH3GL3	1.04583	120	1.55931	173	1.4363	153	1.61143	188	1.47392	156	1.38535	171	3.40842	405	0.292634	54	0.66111	99	0.926176	112	0.214198	33	0.832311	86	1.16466	127	0.360562	50	0.00291513	1.27716	up
gene-HECW2	HECW2	0.457999	312	0.442212	304	0.374191	271	0.095041	73	1.6262	1097	0.276946	202	0.479704	344	0.199697	158	0.135643	98	0.287981	199	0.041023	27	0.243736	170	0.118664	81	0.21001	152	0.00956526	1.71514	up
gene-PYGM	PYGM	3.27094	504	1.36571	213	2.22709	364	1.7727	308	1.17886	180	0.907044	149	2.30997	374	1.84889	330	9.27827	1500	5.0365	784	16.9002	2485	5.50837	864	2.76806	425	5.92407	968	0.00021433	-1.94482	down
gene-ARHGAP28	ARHGAP28	0.167671	60	0.213091	77	0.478196	179	0.207033	83	0.599768	210	0.359289	136	0.438669	164	0.107158	44	0.13346	50	0.44583	159	0.053735	19	0.112401	41	0.081362	29	0.141231	53	0.0351881	1.25409	up
NewGene_18590	--	1.39524	632	1.72222	589	1.28399	563	1.03612	390	2.49038	1400	0.665216	314	1.82669	810	0.906184	314	0.302519	149	1.23917	632	0.263803	148	0.917587	419	0.897724	311	0.671134	448	0.0371578	1.04745	up
NewGene_7122	--	3.50072	683	4.51337	889	2.2521	466	0.93398	206	2.14806	415	1.16506	243	2.28115	468	1.09595	248	0.342605	71	2.62617	518	0.608925	114	0.758981	151	0.673437	131	0.578709	120	0.0121619	1.34104	up
NewGene_26028	--	3.06387	153	3.45285	174	7.94364	420	4.40789	248	5.6781	281	2.5313	135	5.14797	270	1.38041	80	0.989587	52	2.3403	118	2.48135	119	2.26805	116	1.94103	97	2.33363	124	0.00223849	1.23093	up
NewGene_9284	--	0.462973	121	0.70472	167	0.34637	98	0.887134	250	0.34812	93	0.63258	163	0.456902	122	0.998399	360	0.93267	279	0.867787	196	1.08979	272	1.57306	451	1.48321	361	0.834919	255	0.000114072	-1.15551	down
gene-BMX	BMX	2.74058	480	2.52464	446	1.5019	272	0.972703	201	15.2006	2643	0.619221	121	3.84557	720	1.21413	258	0.156358	30	2.1042	387	0.161973	29	2.02179	367	0.158815	29	0.255737	50	0.032298	2.3142	up
gene-RNPEPL1	RNPEPL1	54.9471	8270	46.9133	7128	58.0985	9278	57.5136	9755	28.4116	4237	57.2959	9196	58.6765	9295	144.484	25220	111.209	17584	88.9089	13539	171.569	24685	92.2651	14155	53.0466	7968	95.1211	15202	0.000186489	-1.13879	down
gene-LOC100300850	LOC100300850	5.70175	172	3.92669	120	2.79905	90	5.15798	175	2.4866	75	6.50083	209	4.33294	138	6.50096	227	17.1079	541	6.20382	189	9.9992	288	12.4144	381	8.09685	243	9.77525	312	0.000427158	-1.23339	down
gene-NPAS2	NPAS2	0.901824	185	0.515885	106	0.466007	107	0.60469	139	0.753166	157	0.689197	150	0.373397	81	1.39767	329	1.44665	309	1.16694	241	1.07108	209	1.43133	298	1.53424	308	0.709344	163	0.000908043	-1.01208	down
gene-CENPBD1	CENPBD1	1.4499	233	1.21397	197	1.53961	262	1.19864	217	1.61629	257	0.968765	166	1.18226	200	0.28456	53	0.388957	66	1.23598	201	0.226819	35	1.14526	188	0.442927	71	0.478491	82	0.0123799	1.15724	up
gene-PLAUR	PLAUR	22.604	1596	26.5924	1895	30.6499	2296	12.9985	1034	94.2059	6588	14.4996	1092	14.2527	1059	10.7821	883	9.01693	669	18.0939	1293	10.8983	736	9.24788	666	25.3489	1786	10.0658	755	0.0166364	1.33495	up
NewGene_17461	--	2.97859	774	3.21764	844	1.98347	547	0.486009	143	0.523714	135	0.519205	144	0.490055	134	0.104353	32	0.141431	39	1.92769	507	0.07046	18	0.279069	74	0.371438	97	0.194436	54	0.0357228	1.74588	up
NewGene_54567	--	2.47846	524	2.62101	546	1.62409	366	0.500521	97	2.06408	383	0.346557	72	0.783079	180	0.124629	25	0.266883	55	1.55563	341	0.034623	9	0.353745	70	0.434718	75	0.482085	104	0.0253108	1.74339	up
gene-TUFT1	TUFT1	0.275792	40	1.31063	191	0.937753	143	0.755614	124	0.729534	105	1.23665	192	0.754254	116	0.193731	33	0.313304	48	0.12279	19	0.499808	70	0.317247	47	0.297551	44	0.17842	28	0.00139892	1.58276	up
gene-DGCR6L	DGCR6L	18.6901	988	18.9094	997	24.627	1393	21.8519	1289	5.63345	292	26.394	1472	23.351	1299	41.3999	2505	43.6279	2404	25.6818	1363	62.5439	3135	24.127	1292	22.7676	1211	61.1258	3428	0.00571695	-1.1038	down
gene-CTSW	CTSW	53.9214	3891	37.7897	2781	50.6737	3923	59.8583	4851	17.0552	1220	62.9263	4887	49.2318	3725	127.782	10648	133.573	10281	83.1347	6106	195.61	13585	120.272	8927	66.9563	4919	155.464	12006	5.06206e-06	-1.50869	down
NewGene_55840	--	44.8902	4884	46.843	5145	52.7281	6087	90.3752	11080	114.26	12315	79.0812	9174	62.1823	7120	170.709	21539	115.489	13199	71.9049	7915	1376.67	143170	55.9648	6207	34.8473	3784	90.996	10512	0.0377119	-2.0715	down
NewGene_56999	--	1.85189	1022	1.50901	887	1.13708	693	0.449933	296	0.563712	327	0.681335	339	0.877054	501	0.761182	414	0.299876	184	0.985997	509	0.257259	144	0.382877	220	0.72461	313	0.142549	84	0.0188456	1.12542	up
gene-CD5	CD5	114.209	12043	78.0105	8305	102.317	11447	95.811	11385	29.7345	3106	108.535	12204	76.4649	8486	180.19	22036	267.337	29614	148.454	15838	281.622	28388	182.706	19639	139.025	14630	154.185	17264	6.87765e-05	-1.24251	down
gene-HSF4	HSF4	4.92938	445	9.88217	914	8.24029	803	13.2414	1367	2.9998	273	7.87374	772	8.89146	844	2.01704	215	2.31059	225	4.8648	450	3.17311	280	1.98194	184	4.52506	408	2.41739	242	0.00014615	1.35823	up
gene-MVB12B	MVB12B	5.29501	1213	4.68107	1090	5.22628	1282	4.75792	1217	3.01243	671	4.60363	1119	3.92244	945	8.82561	2336	8.92931	2154	7.30097	1662	13.1035	2894	8.97992	2079	6.95563	1578	6.99257	1710	1.25991e-05	-1.01114	down
gene-FAM84A	FAM84A	0.42932	105	4.33877	948	0.195521	43	3.7561	941	0.385001	88	3.44696	829	3.20212	721	0.279409	80	0.702511	159	0.812856	166	0.085003	20	0.241703	59	0.197333	49	1.1979	280	0.00766537	2.09979	up
gene-MEGF9	MEGF9	3.77672	1295	6.91355	2394	8.26418	3007	3.8682	1495	37.1108	12606	2.30494	843	11.4092	4118	3.57081	1420	1.98285	715	4.02058	1395	1.73323	569	5.53423	1935	1.70981	586	2.8487	1038	0.0146764	1.92349	up
NewGene_50063	--	2.33668	442	2.49497	468	2.21676	536	0.335058	90	0.408658	130	0.183677	61	0.863794	234	0.11676	49	0.1583	60	1.31047	348	0.228993	72	0.225553	83	0.443176	83	0.178411	58	0.0438586	1.37252	up
NewGene_14522	--	3.45434	2014	4.74391	2792	3.41464	2070	0.445889	293	1.30083	752	0.223849	140	1.05776	649	0.245669	167	0.242383	149	2.40168	1417	0.128193	72	0.31618	188	0.294239	172	0.256598	159	0.0427916	1.94331	up
gene-MPIG6B	MPIG6B	88.2986	11673	85.8268	11326	315.159	43303	110.254	16098	626.004	83351	173.956	24203	137.472	18354	152.973	23431	62.1346	8311	133.567	17702	65.6667	8197	52.5078	6745	50.6114	6636	50.9699	6846	0.0279739	1.54428	up
gene-SMARCD3	SMARCD3	4.07999	381	3.06788	289	3.90144	386	4.46508	470	1.24491	116	4.85115	483	4.69552	461	7.32003	792	9.24949	907	5.11074	483	10.0597	897	5.70204	542	5.88121	548	6.90041	684	0.00204935	-1.01045	down
gene-ALAD	ALAD	9.84786	641	8.56947	564	5.91512	409	8.20148	602	1.57285	102	6.04531	420	8.12318	557	7.00416	529	20.1667	1379	11.3533	748	19.9947	1244	13.8007	916	11.6248	755	11.3014	781	0.00836255	-1.0567	down
NewGene_28685	--	2.66318	612	1.2438	316	1.23105	359	0.529532	169	1.31622	362	0.230721	82	0.862734	284	0.23795	91	0.23081	80	1.17304	329	0	0	0.154555	47	0.403111	133	0.077904	23	0.0498019	1.70697	up
gene-LOC104970930	LOC104970930	1.15622	243	1.21904	259	1.20043	268	0.857558	203	0.821356	171	0.498168	112	0.778946	173	0.20228	50	0.280707	62	0.698303	149	0.125346	26	0.525168	113	0.813827	171	0.147132	33	0.0121619	1.25892	up
gene-DYNLT1	DYNLT1	137.717	5440	218.524	8715	361.62	15156	201.472	8969	470.703	18420	351.253	14796	304.918	12677	144.045	6599	136.371	5660	127.839	5110	126.554	4779	93.1549	3751	124.717	4917	122.62	5144	0.000168183	1.2407	up
gene-SLC28A3	SLC28A3	3.76379	764	7.62461	1582	5.0263	1072	1.97838	445	19.9478	3909	2.15959	465	6.64736	1422	3.56232	805	1.48805	325	2.87038	587	0.428126	85	3.38876	706	0.574203	119	2.13134	428	0.0219816	1.82122	up
gene-LOC525820	LOC525820	2.94778	408	0.647037	91	5.38747	790	1.28856	201	4.04575	553	0.908048	135	2.69685	392	0.069294	12	1.20993	176	2.83889	398	0.097876	13	0.622819	89	0.740302	102	0.489345	73	0.0418271	1.63534	up
gene-OTUB2	OTUB2	0.371042	61	0.586687	98	0.508209	89	0.403706	75	0.162464	27	0.603473	106	0.411036	72	1.2983	248	0.934449	162	0.489517	82	1.2564	198	0.844184	142	0.359747	59	0.889664	156	0.0174844	-1.07541	down
gene-LOC112444479	LOC112444479	8.19457	872	4.07537	438	6.49322	733	5.55614	666	1.59041	168	7.24755	822	5.16756	579	12.722	1570	12.2614	1371	9.68268	1042	14.7628	1502	12.791	1387	10.3873	1103	8.88532	1004	0.00024516	-1.16229	down
gene-ME3	ME3	0.7221	79	0.334912	37	0.599845	69	0.525461	63	0.236111	26	0.227788	27	0.529222	61	1.32914	167	2.32636	259	0.977847	109	2.90181	286	2.14383	230	1.36959	148	1.32455	148	1.65898e-06	-1.98412	down
gene-RND2	RND2	2.04927	217	1.64239	174	2.20626	248	2.08766	290	0.916646	96	1.89494	215	1.1692	128	3.88506	447	3.43728	384	3.29035	311	4.27902	440	3.75499	435	3.07969	353	3.72747	400	2.59932e-05	-1.09499	down
NewGene_37625	--	9.6245	1586	7.61518	1179	7.81339	1243	6.34193	1200	4.22121	1044	3.22332	681	8.65726	1483	3.19233	632	2.75372	446	4.15776	900	1.07634	209	1.74825	420	2.91165	627	3.84442	594	0.000280641	1.14359	up
gene-IFT122	IFT122	1.72895	373	1.46933	321	1.35105	328	1.32276	341	0.770349	175	1.42539	339	1.34394	322	2.61067	692	3.67807	878	2.25324	492	3.16045	687	2.64249	581	2.33561	524	3.53459	813	3.23836e-07	-1.15187	down
gene-CBLC	CBLC	3.52716	310	3.52861	313	2.07098	193	3.47334	344	0.945419	83	3.64346	342	3.60991	334	4.89747	499	6.54291	604	4.44077	395	9.50896	799	4.75079	425	5.92339	519	4.59799	429	0.00295203	-1.04263	down
gene-NAIP	NAIP	49.0476	16991	87.2711	30128	39.9778	14781	34.5156	13661	103.899	36258	35.1879	13203	68.0883	25154	27.8546	11353	13.6871	5087	38.3762	13717	13.2803	4493	33.4338	11995	29.2572	10312	18.1912	6788	0.0010367	1.30739	up
gene-LPCAT2	LPCAT2	19.9497	2150	39.6302	4303	15.2318	1736	12.3547	1493	47.0097	4974	14.9306	1707	22.538	2554	15.0706	1877	9.64046	1083	16.2815	1767	4.96756	508	19.4518	2125	9.34459	998	11.0868	1263	0.0185002	1.05886	up
gene-LOC100300510	LOC100300510	257.108	17357	216.126	14730	222.96	15970	235.189	17892	67.5709	4519	361.221	26003	213.362	15160	478.616	37473	750.953	53257	368.152	25145	785.398	50685	521.033	35855	386.255	26022	535.927	38417	3.78156e-05	-1.36893	down
gene-SHF	SHF	0.747472	86	1.0311	132	0.516847	60	0.40925	55	0.132958	21	0.679921	79	0.509699	66	0.70376	109	1.40737	180	1.11907	127	2.11685	234	0.812217	92	1.31166	157	0.875919	108	0.016792	-1.10742	down
gene-ITGAD	ITGAD	19.2119	4015	17.0375	3594	17.11	3794	13.3252	3138	13.6946	2835	10.6683	2377	21.1773	4658	7.04985	1709	3.16426	695	17.756	3754	6.46912	1293	6.24959	1332	3.5173	734	10.773	2391	0.0116485	1.0179	up
NewGene_27577	--	31.7371	14792	32.5495	15756	19.6749	9635	5.75431	2460	37.5589	17975	6.64967	2611	20.4496	9054	8.14154	3225	3.9235	1471	22.0159	10066	2.64754	906	6.94348	2821	5.90056	2048	4.59126	1766	0.0186114	1.79797	up
gene-P2RY13	P2RY13	22.7345	3366	69.704	10417	17.9805	2824	3.12416	522	38.7479	5682	4.31837	682	8.27523	1290	3.36631	578	1.96809	307	14.8599	2226	0.876513	125	5.05707	764	5.78589	855	2.27138	358	0.0101481	2.36353	up
gene-RAB3IP	RAB3IP	8.82903	888	8.19267	829	6.36557	701	6.77017	747	65.958	6473	5.08341	533	11.1505	1165	4.85887	548	3.22817	336	8.41818	839	2.19498	255	9.48997	955	4.98179	491	6.0576	646	0.0396665	1.68529	up
gene-CD6	CD6	28.5408	4922	21.2759	3697	17.0117	3114	23.5001	4572	12.5205	2115	33.1728	6112	17.0482	3065	63.3093	12692	79.9411	14541	44.1107	7699	86.1136	14205	60.0923	10540	39.6096	6820	47.7477	8756	8.25257e-08	-1.5367	down
NewGene_21972	--	12.7718	4011	14.0828	4478	13.011	3637	1.56814	573	18.6933	5978	3.41257	933	6.10336	1912	2.22559	710	1.16988	353	8.64689	2755	0.534381	162	1.56096	577	0.789387	240	0.932628	277	0.0122104	2.20314	up
NewGene_34506	--	51.3775	3186	98.0431	6138	72.2113	4751	70.2783	4911	36.271	2228	68.8765	4554	91.7106	5985	9.61464	692	38.4031	2502	37.0225	2323	8.94776	531	31.0214	1961	16.0129	991	36.0575	2374	0.000338556	1.44052	up
NewGene_1279	--	4.54659	147	3.44427	113	2.46997	85	3.55014	130	3.56125	114	4.85924	168	3.21353	110	9.48619	356	14.4751	491	6.27204	205	8.88215	274	9.36467	309	4.8953	158	5.34712	184	0.000448511	-1.2322	down
NewGene_19991	--	1.05583	313	0.925116	277	0.57044	175	0.605035	202	0.452414	133	0.634238	181	0.993038	228	0.696759	240	3.02549	941	1.72368	245	1.38759	339	2.40545	536	2.02314	598	0.543528	171	0.0161706	-1.06901	down
gene-ADGRV1	ADGRV1	0.216605	227	0.284235	301	0.24492	273	0.069067	82	0.214471	223	0.124422	139	0.34624	382	0.020931	26	0.019416	22	0.172821	184	0	0	0.017342	19	0.027516	29	0.008852	10	0.00346029	2.54733	up
gene-LOC101906009	LOC101906009	1.66644	274	2.97516	497	2.33834	410	1.10367	207	4.17306	677	1.9224	334	2.57062	444	1.26886	245	0.572384	101	1.40307	235	0.123944	20	1.52358	254	0.721239	120	1.02787	181	0.0102874	1.37899	up
gene-MAPK8IP1	MAPK8IP1	0.739769	125	0.455895	103	0.32434	77	0.219924	56	0.365667	81	0.256065	61	0.339248	80	0.437106	98	0.935535	220	0.819949	142	1.59527	253	0.831099	141	0.557768	125	0.971654	209	0.00840487	-1.07902	down
gene-WNT10A	WNT10A	0.461673	60	0.642871	85	0.50059	70	0.40634	61	0.191642	26	0.20547	29	0.874235	118	0.720771	109	1.02777	140	0.935575	122	1.73033	213	0.555619	75	1.1223	146	1.16502	156	0.0115702	-1.18092	down
gene-PRKAR1B	PRKAR1B	4.34282	515	5.43237	650	2.67721	337	6.04973	808	0.943061	111	5.39396	682	4.45716	556	10.9162	1500	13.5669	1689	7.82153	938	12.2661	1389	5.29798	640	7.52024	889	9.79542	1232	0.00122513	-1.28304	down
gene-USP32	USP32	24.5871	9195	25.5427	9651	15.1919	6045	11.0828	4690	48.2885	17926	11.4615	4581	21.5249	8481	10.1752	4423	7.55937	2990	18.2706	6927	5.7696	2070	14.2144	5429	11.3811	4268	7.50282	2986	0.00869289	1.15058	up
gene-EEF1G	EEF1G	619.64	47447	640.251	49495	877.757	71313	889.108	76722	356.225	27023	898.345	73352	857.019	69068	1216.49	108034	1818.93	146321	865.164	67027	2270.07	166170	1005.13	78457	835.131	63818	1795.66	146002	0.00279196	-1.01351	down
gene-PLEKHA7	PLEKHA7	0.412127	115	0.214065	63	0.215905	65	0.190127	61	0.021422	7	0.379066	115	0.187543	56	0.621517	201	0.30872	97	0.505099	144	0.461585	124	0.390583	112	0.702868	195	0.376693	110	0.0267268	-1.10457	down
NewGene_51900	--	2.57235	567	3.73535	773	1.93702	366	0.378321	107	1.16717	262	0.492417	134	0.801149	199	0.196509	62	0.057649	17	0.596505	164	0.05231	17	0.417873	86	0.119192	30	0.097337	25	0.000104398	2.62357	up
gene-MOCOS	MOCOS	1.86516	419	7.66922	1765	3.82827	938	7.11254	1868	5.23922	1205	5.39064	1340	2.02294	495	2.87741	780	1.65492	400	1.67154	396	2.44884	547	2.50791	590	2.51201	577	1.62512	401	0.00630999	1.09429	up
gene-CCDC146	CCDC146	4.49822	746	4.55431	820	2.68587	488	1.50695	307	4.55142	807	1.90684	365	2.11919	401	1.2154	247	0.916084	172	3.59473	648	1.55197	268	1.1034	204	1.35573	244	0.639423	123	0.0230304	1.0765	up
gene-RGS20	RGS20	14.0978	1164	13.5891	1154	47.7671	4236	30.5214	2898	30.2838	2516	42.637	3865	35.1391	3117	15.0431	1470	6.73624	820	14.2854	1206	10.5339	1166	9.70328	834	7.4682	831	7.51362	673	0.000130814	1.39303	up
gene-PRSS33	PRSS33	2.22395	213	2.57973	249	2.84918	289	3.1918	343	0.817832	78	4.02119	409	3.16106	318	5.23684	580	7.30456	732	3.26852	316	9.3445	852	4.44259	432	5.1491	490	4.78085	485	0.00240277	-1.15057	down
gene-SMIM32	SMIM32	0.660517	61	0.888352	82	0.314436	31	0.422812	44	0	0	0.899355	88	0.463211	45	1.19231	127	2.38525	229	1.01959	95	2.0552	180	2.32481	216	0.564152	52	1.75472	170	0.0154575	-1.7243	down
gene-BOK	BOK	0.20646	16	0.650391	51	0.272978	23	0.480905	42	0	0	0.207565	17	0.665615	54	1.34661	120	1.67172	135	0.307679	24	1.66448	122	1.0832	85	0.69648	54	1.92916	157	0.0139228	-1.89008	down
NewGene_21216	--	0.255723	90	0.34307	122	0.543748	203	0.263341	105	0.339222	118	0.042324	16	0.196965	73	0.109321	45	0.016219	6	0.170617	58	0	0	0.085262	31	0.027865	10	0.148636	56	0.0335548	1.866	up
gene-FCHO2	FCHO2	1.23331	192	2.46596	388	1.27324	211	0.809771	142	3.0068	464	0.87048	145	0.99441	163	0.428731	78	0.674591	111	0.738749	117	0.498424	75	1.00214	159	0.812871	127	0.703936	117	0.0104389	1.1839	up
gene-CCDC194	CCDC194	0.16026	40	0.238922	60	0.376936	100	0.383157	108	0.115598	29	0.156289	42	0.307192	81	0.385032	111	0.279808	73	0.20185	51	0.350871	84	1.05074	266	0.727755	181	0.714373	189	0.0307807	-1.10864	down
gene-PTPRS	PTPRS	1.51571	592	1.26401	505	0.751502	296	1.37895	616	0.540031	212	1.30131	546	0.84935	352	2.42895	1101	3.43732	1409	1.75824	689	2.71202	1028	2.26727	893	2.46754	902	1.32201	557	0.000189475	-1.15385	down
gene-RORC	RORC	1.38473	225	1.43016	234	1.22782	211	2.6441	482	0.480733	78	2.44965	423	1.59755	272	3.10587	580	4.02175	682	2.0352	333	4.28717	661	3.30448	544	2.95672	477	3.266	560	0.00231127	-1.10749	down
gene-ARMH4	ARMH4	2.11672	354	0.581824	101	0.664907	122	0.713738	142	0.485096	85	0.975955	184	0.611992	110	2.2586	461	3.22455	596	1.63845	289	1.57313	265	1.6903	301	1.23784	212	2.21532	410	0.00194913	-1.2622	down
gene-MRPS15	MRPS15	53.3154	2978	61.1598	3449	57.7083	3420	30.3203	1909	84.6759	4686	36.653	2183	69.7123	4098	21.6439	1402	22.0826	1296	45.3228	2562	22.079	1179	31.4884	1793	22.2665	1242	30.5028	1809	0.00161517	1.03926	up
NewGene_50038	--	3.70436	800	2.74148	736	3.44692	916	0.725062	160	11.5421	3137	0.270832	65	3.0373	848	0.769007	262	0.181323	58	2.25092	625	0.231016	66	1.41835	362	0.099617	30	0.186672	61	0.0264726	2.38078	up
NewGene_2499	--	0.735803	83	0.886269	101	0.689938	83	0.680835	87	2.06548	230	0.366603	44	1.90595	225	0.388104	51	0.090717	11	0.563003	64	0	0	0.364871	42	0.529139	60	0.135284	17	0.0183864	1.91447	up
gene-HRAS	HRAS	8.78881	491	10.8966	610	11.027	649	12.6786	833	3.6105	196	17.7242	1058	12.3273	716	21.7797	1411	27.2489	1671	14.6958	821	33.2927	1730	14.3667	829	11.7628	658	24.4062	1435	0.0080318	-1.02663	down
NewGene_32394	--	0.285922	46	0.496347	81	0.39217	62	0.34831	63	1.13329	202	0.431616	85	0.570617	99	0.123368	23	0.112491	23	0.286769	46	0.125881	24	0.315433	47	0.367024	52	0.367198	64	0.0236998	1.26565	up
NewGene_51219	--	0.746961	114	0.560762	87	1.09629	125	0.908777	144	0.243571	42	0.461973	69	0.292952	50	0.212887	82	1.93968	377	1.22637	108	3.75893	494	1.35851	186	1.37601	162	1.04214	174	0.0079138	-1.46893	down
gene-DMBT1	DMBT1	0.047991	23	0.277891	131	0.092127	46	0.72783	380	8.49321	3883	0.12714	63	0.04653	23	0.202288	109	0.225368	110	0.217796	103	0.195249	87	0.187266	91	0.138953	65	0.199617	99	0.0215001	3.06584	up
NewGene_45150	--	1.27283	184	2.72782	546	1.03411	226	0.221372	73	2.6162	356	0.080717	24	1.21831	246	0.307538	103	0.0745	23	0.695244	150	0.090431	23	1.59532	217	0.091276	27	0.174198	52	0.0483705	1.56183	up
gene-SPATA20	SPATA20	0.668889	94	0.512214	73	0.715222	107	0.667534	107	0.462751	65	0.712809	107	1.50633	222	1.67083	271	0.783886	117	0.882092	125	0.995967	134	2.23409	319	2.57445	360	2.34327	348	0.00776652	-1.14139	down
NewGene_7760	--	0.649569	117	0.630566	115	0.446744	86	0.263706	54	0.166189	30	0.30569	59	0.400764	76	0.868934	181	0.787964	149	0.947744	173	1.23758	213	0.56304	103	1.43878	258	0.620648	119	0.00264666	-1.21319	down
NewGene_16307	--	3.09465	439	1.85079	340	1.84429	327	1.43034	380	2.53706	375	0.436567	30	2.63172	430	0.367084	48	1.02142	169	1.12355	268	0.358235	72	1.03675	169	0.489607	84	1.00135	70	0.0200258	1.4083	up
gene-ETS2	ETS2	6.29667	1169	11.4067	2138	4.94512	974	2.26803	475	19.3354	3556	3.87394	767	7.1284	1393	4.0093	864	2.50728	489	5.65736	1063	1.9082	339	5.15396	976	3.64032	675	3.12863	617	0.023879	1.17887	up
NewGene_58221	--	1.57031	136	0.973561	113	3.53431	379	3.51171	331	6.68824	413	2.28908	224	3.60077	283	1.5072	140	1.96085	178	1.63768	106	1.26234	108	0.949698	62	2.77178	206	0.309888	17	0.0335585	1.21631	up
gene-SYNPO2	SYNPO2	0.957206	351	1.29415	475	1.71088	675	1.17918	487	2.9154	1028	1.82506	732	1.19419	495	0.488242	223	0.505919	210	0.817767	305	0.209899	80	0.35526	140	0.347567	80	0.296211	124	5.06206e-06	1.91511	up
gene-DBP	DBP	13.3339	1243	10.1521	956	10.6324	1052	13.6154	1430	3.68288	341	15.5989	1551	10.8586	1066	24.4687	2645	28.3707	2778	18.0083	1698	29.887	2663	19.6792	1870	16.7035	1554	19.5744	1938	0.000353518	-1.08807	down
NewGene_19523	--	1.11562	198	0.721812	176	1.0325	219	0.94075	184	7.78276	1469	0.881031	141	2.00323	345	0.23537	66	0.044971	11	0.91401	164	0.407777	75	0.707333	136	0.37954	58	0.254886	64	0.001459	2.42491	up
NewGene_5150	--	1.66822	583	2.58695	801	2.67724	944	0.502894	137	1.8613	588	0.228793	54	0.81595	272	0.381929	140	0.275266	63	1.32457	476	0.205184	71	0.434846	143	0.172593	48	0.120569	36	0.0149607	1.8479	up
NewGene_33566	--	1.64179	217	0.786088	105	1.23966	174	1.87158	239	0.853094	112	0.782882	111	1.76066	245	0.085288	14	0.482573	67	0.962422	129	0.254236	33	0.21714	30	0.605817	70	0.607217	85	0.00545283	1.45239	up
NewGene_48915	--	1.01231	184	1.87088	352	2.10638	340	0.926439	122	1.547	240	0.40603	68	1.50694	303	0.552288	101	0.235723	30	0.904951	147	0.139076	37	0.460217	100	0.427033	60	0.236583	42	0.00198179	1.67434	up
gene-BCL6	BCL6	32.2684	15174	33.4516	16233	19.2744	10404	13.6429	5451	164.223	35727	18.6103	4458	44.7837	11639	22.1915	5734	9.16378	2098	26.1622	11773	10.6974	2218	31.3632	7239	13.4335	2845	11.6523	2765	0.0208624	1.6486	up
gene-IFITM3	IFITM3	95.9924	3020	92.0817	2925	228.754	7636	79.1321	2806	489.266	15249	79.7449	2676	246.312	8156	78.1954	2854	108.281	3579	90.4412	2879	92.8717	2794	91.5129	2935	45.9605	1443	91.6351	3062	0.0232133	1.19836	up
gene-TMEM159	TMEM159	3.60999	254	4.38638	309	3.66513	273	3.1219	244	3.8368	260	1.83822	137	4.68486	340	1.65103	129	1.28621	91	2.26229	162	0.771143	50	2.55816	181	2.60247	181	1.2042	89	0.00408535	1.0602	up
gene-TGM3	TGM3	97.2733	13842	95.5779	13722	148.482	22419	36.2589	5812	981.863	138313	29.8492	4527	192.127	28755	94.8601	15645	24.6286	3679	89.0442	12813	23.2038	3155	141.956	20577	6.5487	930	29.9723	4526	0.0490506	2.1316	up
NewGene_14675	--	2.82748	329	2.2994	256	11.0382	1393	3.13508	410	7.58927	1007	5.27619	487	6.85604	721	2.13935	327	1.19061	205	2.47175	297	2.6572	366	1.36059	174	1.98465	218	1.39975	171	0.00435746	1.38662	up
gene-VMP1	VMP1	76.1396	10741	111.844	15392	132.243	18378	37.8352	6086	135.931	21704	35.6659	5294	48.0838	7114	35.117	5740	19.4895	2929	53.7716	7642	24.3528	3087	34.4415	4515	31.4356	4376	20.2296	2818	0.000615535	1.5162	up
NewGene_61582	--	3.81762	670	4.46983	826	3.95457	614	1.43862	262	10.2082	1883	1.63662	264	4.92537	728	1.48782	256	1.39243	135	3.49592	551	1.45637	121	2.06784	314	2.25896	269	1.073	171	0.00392259	1.66033	up
NewGene_57012	--	0.896966	128	0.653124	94	0.680335	103	0.588597	95	0.513709	73	0.737935	113	0.513109	77	1.53505	254	1.4633	220	1.1632	168	1.0862	148	1.30157	190	1.55499	222	0.942834	143	1.27693e-05	-1.00855	down
gene-PARM1	PARM1	7.30864	533	8.06481	594	5.75524	446	3.44892	284	40.1321	2899	2.7305	213	8.16113	627	5.56881	471	4.58147	351	6.63552	490	2.50529	175	5.11465	381	2.11753	155	3.76652	292	0.0300708	1.45815	up
gene-CXCL8	CXCL8	7.70664	616	243.087	19613	26.9167	2283	43.709	3937	20.61	1632	30.6915	2616	55.6126	4678	17.806	1651	9.44156	793	7.93267	642	9.51194	727	6.90151	563	30.5508	2437	11.4216	970	0.00730757	2.1807	up
NewGene_57172	--	1.63255	211	1.22971	163	0.564633	84	1.17193	198	0.39279	64	1.71334	263	0.727857	113	2.13588	350	1.88957	267	1.43884	206	2.16523	338	2.60074	357	1.16521	175	3.02434	452	0.00732109	-1.05921	down
gene-IL13RA1	IL13RA1	47.1193	9411	77.5712	15641	60.0771	12731	44.4854	10012	142.313	28157	45.1512	9616	57.8162	12153	35.8398	8302	19.707	4135	40.4804	8180	21.9721	4195	39.9603	8136	39.2424	7822	19.6821	4174	0.00211493	1.19974	up
NewGene_15393	--	1.29231	173	0.53383	144	0.543453	129	0.510394	106	1.27841	337	0.233785	67	0.794913	216	0.118824	37	0.05547	16	0.520008	114	0.156644	40	0.128231	35	0.082521	19	0.104588	30	0.000673654	2.07365	up
gene-MRVI1	MRVI1	0.165717	57	0.202995	71	0.422444	154	0.148361	58	0.730037	249	0.427343	157	0.265575	96	0.050474	21	0.025689	10	0.143928	50	0.037879	13	0.123614	44	0.059942	21	0.043884	17	0.000132881	2.3323	up
gene-PRF1	PRF1	61.5798	7419	39.9372	4850	53.8488	6991	54.1579	7292	17.29	2162	71.92	9383	47.7453	6081	148.401	20643	121.503	15445	91.5663	11390	147.802	16836	106.046	13088	67.8088	8197	105.232	13517	3.07457e-05	-1.2592	down
NewGene_40170	--	2.33655	353	2.58112	359	2.16062	318	0.146071	33	0.371366	61	0.190274	48	1.57688	317	0.468566	95	0.022448	8	1.0932	182	0.092772	18	0.218864	39	0.074324	18	0.048809	13	0.0201232	2.01273	up
NewGene_57371	--	0.845481	69	0.636557	50	1.20091	99	0.928464	85	0.307547	26	1.04359	87	0.863406	71	0.184405	18	0.44016	36	0.586248	47	0.124985	11	0.288702	23	0.114928	9	0.666019	56	0.0299103	1.22049	up
NewGene_24750	--	44.8834	6484	54.5424	7955	50.4428	7732	16.7946	2734	23.3616	3344	17.9802	2770	28.6695	4359	8.80638	1476	10.0882	1531	33.5239	4900	9.14075	1263	12.7376	1876	18.3166	2641	10.9063	1673	0.00324459	1.20275	up
gene-FAM131B	FAM131B	1.74203	314	1.33792	249	0.982895	200	1.12644	207	0.419219	92	1.39697	289	1.09081	198	2.34019	601	4.96651	951	2.28425	449	5.34162	1021	3.19046	572	2.77648	508	2.19068	472	1.20482e-06	-1.66258	down
gene-AQP11	AQP11	0.27811	73	0.503187	130	0.85627	224	0.57167	170	1.95371	508	0.464823	130	0.49605	129	0.30716	94	0.099344	28	0.289199	77	0.117885	30	0.152874	41	0.363677	94	0.208543	58	0.00211493	1.81232	up
NewGene_21279	--	3.563	642	3.61637	631	1.86938	303	0.594124	74	7.56707	711	0.742267	64	3.0793	255	1.07967	93	1.04231	88	2.60388	388	1.03919	101	2.05991	168	0.568437	57	0.876951	93	0.0315982	1.51918	up
gene-CXCR2	CXCR2	106.807	14852	121.402	16673	111.708	16765	41.1591	5993	428.35	58399	40.403	5831	185.138	24810	48.2183	7262	23.7499	3463	90.7264	12735	18.9441	2275	88.3808	11689	15.2502	2028	26.6236	3681	0.0172096	1.88527	up
gene-ARG2	ARG2	21.8453	1678	28.481	2208	19.6954	1605	12.2304	1059	41.2016	3135	11.8971	975	25.3198	2047	11.5406	1028	7.54622	609	16.6053	1291	5.33739	392	12.6939	994	14.4539	1108	10.186	831	0.00558322	1.09649	up
gene-TNS2	TNS2	0.589283	162	0.923415	257	0.273127	82	0.385218	116	0.439257	121	0.396642	117	0.835501	242	0.100904	33	0.245498	72	0.40937	116	0.055364	15	0.135709	39	0.143768	40	0.125108	37	0.00152346	1.64459	up
NewGene_37767	--	4.422	1865	3.23784	1337	5.28536	2143	5.07107	1955	4.45362	2573	2.4767	1190	7.12179	3497	1.90306	1107	0.410936	232	3.54416	1808	1.87195	627	1.08017	670	0.197147	146	2.7832	1554	0.0247053	1.25408	up
gene-FGL2	FGL2	196.317	15933	318.301	26080	198.686	17109	165.998	15183	432.302	34758	184.412	15960	218.003	18622	109.384	10297	78.3983	6685	145.512	11949	85.6564	6646	153.308	12684	120.375	9750	66.8671	5763	0.000301126	1.22233	up
NewGene_8570	--	0.838353	257	0.667338	213	0.696035	231	0.193327	69	2.59429	809	0.26972	91	0.887552	294	0.168893	62	0.054179	18	0.715749	226	0.062681	19	0.366113	117	0.015051	5	0.051989	18	0.0110451	2.24232	up
gene-CCDC136	CCDC136	0.916626	183	0.994526	217	0.93846	198	0.615769	150	1.79426	309	0.721543	154	1.30161	243	0.36279	91	0.342691	35	0.69423	141	0.167648	35	0.419523	83	0.522964	111	0.200123	46	0.00082115	1.47852	up
NewGene_37773	--	0.588994	112	0.593357	114	0.608285	123	0.704996	151	0.485507	92	0.520056	106	1.16894	233	0.185609	41	0.186022	38	0.381286	74	0.074899	14	0.213561	42	0.76677	146	0.263728	54	0.018705	1.18712	up
NewGene_25724	--	0.779152	348	0.764132	438	1.69348	764	0.297806	153	2.48124	1329	0.424208	249	2.14528	976	0.182396	74	0	0	0.517213	265	0.075838	25	0.431752	240	0.131994	47	0.170883	80	0.0147628	2.65924	up
gene-ISG15	ISG15	17.9937	574	185.239	5965	141.708	4796	21.1977	762	105.907	3347	23.2562	791	102.181	3430	36.2091	1340	17.0538	572	18.2464	589	13.0269	398	31.0881	1011	17.6305	562	27.484	931	0.00603275	1.91141	up
gene-GPAT3	GPAT3	6.3016	856	7.36337	916	6.47684	921	4.57046	684	24.2765	2912	2.58913	304	10.8484	1500	5.51988	836	1.95912	311	5.33299	721	1.56659	200	6.05836	891	3.55899	431	3.68704	525	0.0377119	1.17548	up
NewGene_43366	--	1.16664	165	1.80445	224	1.04723	161	1.25514	138	2.29182	273	2.04027	222	1.10113	150	0.433435	71	0.309105	37	0.998821	124	1.32434	64	0.530614	79	1.156	175	0.804783	105	0.0136701	1.05504	up
gene-GLIPR1	GLIPR1	60.0896	3067	81.2441	4210	57.0472	3115	42.5564	2434	124.016	6266	45.3564	2452	65.4653	3507	25.9729	1533	26.2198	1394	43.5247	2228	24.078	1165	38.9992	2023	28.2436	1430	32.6511	1772	0.000505526	1.1674	up
NewGene_10840	--	0.029768	4	0.030342	5	0	0	0	0	0	0	0.073262	11	0	0	4.24092	646	7.85556	1084	1.13176	151	3.82123	480	2.3607	317	2.98019	391	5.67292	792	1.7924e-16	-7.69017	down
gene-HIST1H1C	HIST1H1C	27.5607	2462	37.9526	3422	43.7027	4142	35.2053	3544	76.4841	6767	35.8257	3412	48.5136	4560	13.9932	1450	27.7807	2607	23.965	2166	11.4143	975	27.4048	2495	11.9506	1066	16.1646	1533	0.000664786	1.24021	up
NewGene_57436	--	1.56937	165	1.01656	108	1.1583	130	1.42812	170	0.711626	75	1.11361	125	0.981613	109	3.72861	455	1.51188	167	2.17112	231	2.56445	258	2.89264	310	1.97354	208	1.87942	210	0.000207394	-1.11112	down
gene-GSTM3	GSTM3	1.67983	74	3.28453	145	4.60579	213	2.38836	118	3.2206	139	3.70659	173	6.27138	288	1.43772	73	2.13426	98	0.937828	42	1.16919	49	0.836053	38	2.80058	122	1.32365	62	0.0056629	1.23148	up
gene-DCHS1	DCHS1	0.477631	276	0.255692	149	0.238271	146	0.30961	202	0.104806	60	0.347064	214	0.169268	103	0.677369	454	0.654636	397	0.686034	401	1.65675	914	0.6027	355	0.728619	420	0.505975	310	8.48206e-05	-1.62294	down
NewGene_22620	--	1.70628	240	8.98965	2686	14.4975	3127	1.06151	259	9.0335	2197	0.35899	122	1.61478	385	0.618771	298	0.390813	155	0.983883	222	0.170762	92	1.42237	323	0.493674	215	0.475557	164	0.0022248	2.70833	up
NewGene_28019	--	0.647102	96	0.775867	110	1.76934	261	2.13365	349	1.44465	217	0.79596	119	1.3441	207	1.02645	146	0.232341	33	0.856812	127	0.173434	20	0.453158	69	0.412937	60	0.650697	96	0.0132875	1.31779	up
gene-SAC3D1	SAC3D1	0.759845	62	1.40947	115	1.00552	86	0.992925	91	0.393191	32	1.38766	120	1.01261	86	2.55922	240	3.22426	273	0.895393	73	2.50589	193	1.81237	149	1.23085	99	1.7568	151	0.0136006	-1.07626	down
NewGene_14709	--	0.726244	79	0.802629	88	0.826578	95	0.49962	61	0.75272	81	0.588241	68	0.862589	99	0.054695	7	0.167194	20	0.697162	77	0.262205	28	0.352047	39	0.476606	52	0.208391	24	0.026243	1.20476	up
gene-ISG20	ISG20	38.6977	1978	45.0283	2324	65.1066	3531	24.6911	1422	71.7614	3633	24.1227	1315	94.7137	5095	35.3881	2098	21.7225	1167	31.6498	1637	14.9355	730	40.6258	2117	11.0997	567	23.1047	1254	0.0195964	1.04787	up
gene-CD101	CD101	14.7422	4375	18.4928	5543	16.7025	5219	6.26311	2070	50.0564	14082	4.39325	1405	26.5161	8029	7.41405	2523	5.39157	1713	12.1002	3659	2.65594	767	9.15066	2781	1.47172	396	4.46081	1402	0.0223134	1.74201	up
NewGene_6459	--	16.523	1464	7.89321	698	6.72522	619	9.88234	966	8.23981	695	8.65701	782	6.59909	621	13.7219	1378	35.7925	3319	20.7937	1840	60.1609	4961	35.6502	3208	14.3532	1288	23.1293	2116	2.12493e-05	-1.72888	down
gene-NPDC1	NPDC1	7.03419	533	5.18928	402	6.55122	533	7.12339	616	1.65515	125	8.21594	672	9.62747	767	9.76173	868	16.0631	1289	9.25817	715	16.8253	1232	13.2431	1033	7.66049	580	14.2176	1158	0.00617446	-1.02376	down
gene-MYLK	MYLK	1.29012	290	1.82656	412	3.83631	909	2.07455	525	5.3686	1187	3.23828	770	2.99589	713	0.538247	261	0.733822	348	1.63078	369	0.532898	230	0.268424	114	0.480645	181	0.740686	176	0.000504819	1.54049	up
gene-FBXO48	FBXO48	1.74262	264	1.35423	208	1.6848	289	1.9948	315	2.25853	358	2.14752	373	1.8706	308	0.25775	50	1.24521	165	1.16673	195	0.511505	81	0.852961	143	1.21147	198	0.924672	162	0.00314521	1.08486	up
NewGene_27570	--	6.26627	1592	5.07125	1322	3.68598	1026	3.22515	717	6.92096	1426	2.34944	619	3.75545	1015	2.18058	534	1.69552	382	4.80995	1190	1.5767	333	2.39473	542	2.56733	602	1.14136	355	0.0102874	1.00775	up
NewGene_16927	--	1.89085	233	1.60747	187	3.41757	474	0.818275	124	0.928178	119	0.562826	87	1.00442	132	0.486735	77	0.210777	31	1.4659	185	0.683964	70	0.411109	48	0.434444	53	0.514842	82	0.0203748	1.28576	up
gene-FHL2	FHL2	11.942	920	13.554	1037	11.5308	922	16.4695	1432	3.64003	274	15.3948	1231	10.379	811	22.9325	1933	30.5646	2508	17.2383	1292	29.441	2198	23.552	1830	15.6876	1187	22.0111	1787	0.001459	-1.04765	down
gene-NXN	NXN	1.61051	245	1.63783	252	1.98096	320	1.94184	333	0.603984	92	1.45157	236	1.75218	281	3.17908	561	3.45285	552	1.88978	291	3.46429	504	4.14489	643	2.71362	412	2.41831	391	0.00082115	-1.00925	down
gene-ALPK1	ALPK1	5.33812	1333	8.3774	2084	5.85714	1512	3.35417	983	19.1364	4563	2.95478	784	7.61472	1958	2.53102	767	1.47378	406	4.04894	1000	1.90485	470	4.02878	1027	2.2805	567	2.18674	609	0.00144727	1.55209	up
gene-CD274	CD274	9.14841	1741	18.2957	3732	10.9513	2314	5.36634	1189	19.6463	3712	5.28735	1150	11.325	2484	6.10804	1397	2.54612	645	6.77642	1424	2.40497	532	5.33322	1087	6.1409	1269	3.96063	893	0.00247194	1.24003	up
gene-CXCL5	CXCL5	1.94675	157	3.80461	309	9.18439	783	3.46845	314	1.55742	124	4.35806	374	10.1456	858	2.36497	221	2.62985	222	2.29659	187	2.78305	214	1.34015	110	2.47171	199	1.61518	138	0.0224181	1.10201	up
gene-SIGLEC8	SIGLEC8	20.1605	2421	22.8403	2798	13.1832	1661	9.7574	1272	28.2288	3387	9.79318	1179	26.6345	3263	7.27374	959	1.76111	207	14.3193	1688	3.31278	333	8.26836	1008	4.23581	496	4.21437	517	0.000748747	1.68151	up
gene-TREM1	TREM1	18.0658	1157	30.6536	1981	32.0924	2180	26.3372	1900	115.211	7305	31.3179	2138	48.6568	3278	19.9428	1481	11.0323	742	18.647	1208	24.0427	1471	19.2961	1259	19.0487	1217	12.9177	878	0.00540871	1.34999	up
gene-LOC100297263	LOC100297263	1.20826	101	1.10725	94	1.42239	127	1.25583	119	0.710043	59	1.99453	178	1.29917	115	2.57751	250	2.77598	244	1.70538	145	3.29439	264	1.93078	165	1.78431	149	3.29657	293	0.0021891	-1.01246	down
gene-SLX1A	SLX1A	2.02567	128	3.36969	214	3.12635	209	5.12714	364	0.33449	21	5.52403	371	2.40549	160	15.4832	1129	22.5321	1489	5.1219	326	20.4383	1229	7.12331	457	2.74907	173	14.8276	990	0.000504819	-2.13124	down
NewGene_9623	--	1.72821	299	1.08231	189	2.15848	397	1.9235	375	2.28227	399	0.789713	146	2.80861	512	0.349247	71	0.433741	81	1.43642	252	0.255819	44	0.326906	58	0.726124	126	0.7639	141	0.000973408	1.60501	up
gene-WDFY3	WDFY3	5.68313	4320	6.80668	5223	4.61591	3723	2.74558	2352	19.07	14360	2.41165	1955	8.29298	6634	4.66959	4117	1.45308	1161	4.78782	3682	1.74869	1271	4.95472	3839	1.73481	1316	1.63041	1316	0.0498137	1.34034	up
gene-CD8B	CD8B	28.526	2154	25.4069	1937	21.592	1730	34.9968	2978	8.89741	666	50.6901	4081	25.3437	2014	48.1756	4219	100.818	7996	44.8197	3424	100.971	7287	60.132	4628	37.6769	2839	57.5065	4610	0.000763639	-1.29675	down
gene-LOC101902869	LOC101902869	0.449564	69	0.766646	119	0.518086	85	0.293496	51	2.41653	367	0.535092	88	0.718147	116	0	0	0.072334	12	0.389127	61	0.055793	9	0.501768	79	0.147404	23	0.169226	28	0.0142382	2.21679	up
gene-IGSF6	IGSF6	50.8045	5464	53.0049	5755	34.6441	3954	22.9429	2781	310.502	33082	19.9532	2289	72.9729	8260	18.1785	2268	5.61939	635	36.1538	3934	6.334	652	23.5128	2578	9.60283	1031	8.5982	982	0.00324459	2.56252	up
gene-LOC100297248	LOC100297248	2.08861	63	1.4827	45	1.01541	33	1.58158	53	1.29324	39	1.52213	49	0.793565	25	2.97567	103	2.86142	90	1.99196	60	1.878	54	7.0742	215	2.30369	69	1.74014	55	0.0202633	-1.09441	down
gene-C1R	C1R	3.79413	515	16.7072	2235	5.17605	723	5.04584	766	3.67953	511	5.913	832	4.87161	693	21.4915	3323	12.68	1808	6.6243	896	9.98189	1259	12.843	1776	9.97486	1365	15.7502	2228	0.0154364	-1.03365	down
gene-TGFA	TGFA	5.96829	1576	4.97238	1326	5.23429	1466	1.55702	463	9.20248	2409	1.99944	567	6.18501	1712	1.74526	530	1.23833	346	4.23316	1133	0.24996	64	1.87148	504	0.509121	133	0.843017	238	0.0148598	1.78732	up
gene-SYT11	SYT11	5.09016	1239	2.85041	700	2.79321	722	2.81653	771	3.20617	770	9.07229	2350	3.30344	844	11.2367	3159	6.75197	1721	6.34173	1564	9.54153	2212	12.2097	3017	9.68006	2349	7.06678	1820	0.000623628	-1.15153	down
gene-FCGR3A	FCGR3A	63.7904	6680	93.9759	9910	85.8718	9477	110.231	12946	118.04	12295	171.49	19040	91.5271	10074	40.3694	4860	34.9382	3833	52.5264	5566	46.8577	4693	72.8468	7766	58.7234	6136	44.5381	4910	6.75095e-05	1.0657	up
gene-RBPMS2	RBPMS2	0.65356	75	0.307124	36	2.96774	359	1.02564	132	5.87543	663	1.00697	123	0.8643	104	0.881107	117	0.176119	22	0.474544	55	0.601705	66	0.513443	60	0.472065	54	0.332831	41	0.00795555	1.96952	up
gene-S100A9	S100A9	269.76	11375	499.874	21274	361.662	16176	375.913	17856	1688.64	70290	313.928	14112	707.14	31423	312.999	15326	220.07	9754	242.38	10342	351.609	14194	387.948	16679	336.115	14139	193.295	8666	0.0245575	1.1289	up
NewGene_34426	--	2.10994	1163	2.55155	1443	1.39801	845	0.645372	438	3.43548	1862	0.952544	565	2.72016	1472	0.699966	487	0.303681	193	1.75621	983	0.457315	264	0.745219	445	0.369667	220	0.566154	359	0.0036343	1.46626	up
NewGene_25898	--	2.96963	894	2.59487	705	2.09402	579	0.554401	269	1.70291	660	0.413195	114	1.76262	624	0.771931	274	0.28126	96	2.02108	670	0.108371	72	0.500624	188	0.531487	255	0.581941	192	0.0432722	1.19812	up
gene-LOC404103	LOC404103	357.237	18023	411.97	20992	1654.28	86428	936.472	51841	1469.04	71438	1088.02	58394	502.256	26498	439.7	25186	336.416	17483	443.462	22494	279.811	13903	248.011	12988	291.062	14403	364.315	19130	0.000591339	1.42126	up
gene-CD300LF	CD300LF	5.51459	615	9.90856	1114	5.46333	642	6.05928	752	23.4081	2586	3.84319	455	13.9056	1621	3.10828	403	1.86419	219	4.32167	489	1.91593	206	6.36617	720	3.5327	392	3.20985	379	0.00228537	1.57372	up
gene-FAM3B	FAM3B	4.14296	610	3.90418	581	9.66476	1511	6.26658	1041	8.65467	1264	3.70185	582	6.06027	940	2.93081	501	1.11064	172	3.21006	479	2.13374	301	3.20835	482	2.7737	408	4.51241	706	0.0051851	1.1119	up
NewGene_27410	--	0.910111	94	1.52306	162	3.30776	341	2.3007	221	4.13719	413	4.12965	400	3.559	347	2.83419	318	1.03365	100	1.24783	118	0.979709	96	0.677414	69	1.09293	106	0.778775	88	0.0202899	1.17207	up
gene-IL15	IL15	17.9629	1069	23.1088	1387	24.8554	1520	14.1155	905	20.6287	1183	12.4234	796	29.8954	1848	8.9267	586	4.76928	306	15.1983	894	4.28921	239	10.2023	584	8.47935	510	10.8856	700	0.000445885	1.20264	up
gene-RNF24	RNF24	13.0393	4198	18.7345	6131	9.87023	3399	6.0376	2214	29.7864	9576	6.11507	2122	14.2912	4893	3.93468	1485	2.93548	1004	10.47	3424	1.19537	372	2.72758	905	5.34718	1727	4.6412	1604	0.000908043	1.73865	up
gene-LOC112449367	LOC112449367	0.369527	101	0.356727	98	0.245708	71	0.328912	101	0.178619	48	0.25558	74	0.462946	132	0.04263	14	0.152714	44	0.296371	82	0.019276	5	0.080547	23	0.165451	45	0.102903	30	0.020067	1.34737	up
gene-ZFYVE28	ZFYVE28	5.05507	997	7.90424	1574	10.2586	2147	1.82057	405	2.65473	519	2.82333	594	9.07906	1885	3.20923	734	1.43989	299	4.42574	883	1.11561	211	2.73025	549	0.423899	84	2.44142	512	0.021799	1.30215	up
gene-RIMBP2	RIMBP2	0.62034	224	0.633281	223	0.19365	75	0.407928	157	0.170614	62	0.512853	196	0.307705	117	0.768014	323	0.636577	242	0.642574	232	0.825965	281	0.675233	236	2.15713	775	0.448063	165	0.0124351	-1.14244	down
gene-IL11RA	IL11RA	0.24185	25	0.247746	33	0.260781	36	0.249718	37	0.108964	15	0.385198	54	0.379694	52	0.773305	117	0.832616	114	0.289652	39	0.576107	72	0.980476	94	0.3792	50	0.480561	67	0.00732969	-1.20202	down
gene-C16H1orf21	C16H1orf21	5.94452	1083	8.99605	1673	17.3398	3388	11.0134	2250	24.3471	4441	12.4234	2409	9.42326	1817	4.14891	868	8.14498	1566	6.71041	1238	7.47781	1318	5.57482	1034	4.71801	856	4.09753	797	0.00407259	1.1644	up
NewGene_45036	--	0.899279	354	0.811176	323	0.969186	393	0.281549	125	0.231367	91	0.185859	78	0.46493	193	0.146472	67	0.204467	85	0.592904	236	0.05258	20	0.138765	33	0.287371	76	0.112472	47	0.0206224	1.46478	up
NewGene_58691	--	2.93391	586	2.69976	536	1.6011	384	0.47387	105	0.708547	137	0.38195	61	0.812851	190	0.245069	57	0.034966	8	1.79096	357	0.309281	67	0.302106	70	0.302741	60	0.181207	38	0.0450867	1.60463	up
gene-VTCN1	VTCN1	0.339164	53	0.941745	158	1.15066	193	0.678799	129	0.730049	118	0.855463	153	1.17089	202	0.600093	118	0.498087	89	0.391566	66	0.151517	24	0.201567	35	0.349957	59	0.502593	88	0.021855	1.06616	up
gene-LNX1	LNX1	1.21222	187	0.83621	127	1.00721	159	0.265963	54	2.43902	429	0.428844	82	0.44706	83	0.125272	26	0.176942	33	0.61565	111	0.099691	17	0.250669	46	0.183276	33	0.157708	30	0.00218525	2.05212	up
NewGene_48917	--	0.288262	85	0.323858	96	0.193947	61	0.23351	78	0.831944	242	0.091547	29	0.52791	164	0.277307	95	0.133601	42	0.191371	57	0.084705	24	0.131593	40	0.027246	8	0.025615	8	0.0371927	1.56275	up
NewGene_16078	--	1.74697	499	1.78388	528	1.419	487	1.74325	551	2.79951	818	1.17699	447	2.11166	692	0.377644	146	0.642688	257	1.29394	436	0.318835	102	1.08914	315	1.30996	389	1.15793	364	0.00742929	1.03668	up
gene-TOX2	TOX2	0.350093	77	0.60393	83	0.831928	119	0.247214	62	0.45596	57	0.818789	114	0.495455	67	1.44904	230	1.56314	219	0.958703	127	1.13307	169	1.29027	183	1.29145	169	1.01976	137	0.000122638	-1.13624	down
gene-ADGRE3	ADGRE3	38.1311	4921	48.4524	6333	56.957	7738	32.6535	4778	143.102	18487	38.817	5439	83.7236	11309	45.6502	6960	28.6357	3955	37.5345	4977	20.0608	2526	50.086	6707	11.5458	1514	32.9972	4599	0.0405362	1.0033	up
NewGene_41500	--	10.5436	930	9.46734	843	13.1022	1226	15.3948	1529	8.14012	711	8.5827	807	21.3221	1978	3.6336	372	3.28772	305	8.15304	727	2.09652	177	3.34504	301	2.37816	210	4.45229	417	3.51358e-06	1.64724	up
NewGene_1297	--	6.80982	169	2.30346	58	0.813553	22	4.65784	130	0.712847	18	5.69954	151	2.7639	72	3.99459	115	9.66491	251	7.32463	184	11.5171	273	18.0219	455	6.11868	151	5.86818	154	0.0125193	-1.47179	down
gene-PRDM16	PRDM16	0.238761	121	0.0658	34	0.150528	80	0.106511	61	0.233041	117	0.043445	24	0.084443	45	0.048533	29	0.902358	452	0.415133	203	1.20935	402	0.468089	230	0.222978	112	0.294372	158	0.0103894	-1.75045	down
gene-GPX3	GPX3	5.29251	455	4.21349	366	3.59739	329	2.06659	201	17.4283	1485	1.55052	143	8.16373	739	3.15047	315	1.7123	155	4.55645	397	1.87256	154	3.35216	294	2.55269	219	1.98243	181	0.0379946	1.2516	up
gene-TMEM160	TMEM160	14.8526	522	14.7357	523	21.1037	787	26.065	1032	2.32193	81	26.7557	1003	21.8828	810	32.6511	1331	41.0588	1516	21.9552	781	56.6358	1902	25.3727	909	19.4166	681	47.5696	1775	0.0311459	-1.04214	down
gene-PROKR1	PROKR1	1.69007	222	1.81359	328	2.95654	558	2.85359	569	1.83236	326	2.09219	388	3.38537	638	1.1615	237	1.25532	218	1.32311	234	0.659899	117	1.22575	202	1.1135	201	1.43148	271	0.000724256	1.00399	up
NewGene_43255	--	4.68506	522	5.53118	625	3.38501	402	2.38824	304	6.16868	706	1.21473	149	3.1332	360	0.729762	96	0.161967	21	2.86462	320	0.776223	83	0.994744	113	2.04494	217	0.783013	91	0.00253736	1.77238	up
gene-CYS1	CYS1	0.296308	40	0.285158	39	0.225511	32	0.157707	24	0.102953	14	0.611908	87	0.216148	31	0.12558	20	0.794375	112	0.438352	59	1.30749	167	0.599044	82	0.514567	69	0.618364	88	0.0338395	-1.29551	down
NewGene_6368	--	4.94808	6098	5.34609	6652	3.60622	4716	2.72467	3784	2.10225	2567	1.97331	2594	2.34713	3045	1.05007	1501	0.961367	1245	4.02828	5023	0.21479	254	1.42297	1788	2.36994	2915	1.10387	1445	0.0370825	1.07117	up
NewGene_23550	--	3.94824	91	3.53967	83	3.18205	78	2.87423	75	1.7202	40	2.4916	62	3.36097	82	2.80354	75	4.51675	110	4.3215	101	9.88038	218	12.3273	290	4.56642	106	3.70686	91	0.0224314	-1.03908	down
gene-LST1	LST1	23.9887	2134	29.26	2620	24.7392	2314	14.6064	1457	28.6905	2468	15.977	1507	52.1329	4841	14.2745	1444	9.94178	914	19.8989	1774	8.92491	756	14.0894	1270	10.0978	898	10.9826	1021	0.00119799	1.11223	up
gene-DBN1	DBN1	1.58544	244	1.99954	327	1.73333	290	2.50101	459	1.1839	174	1.88153	327	2.47798	418	3.60741	717	7.3384	1147	3.58459	555	10.4323	1672	4.42587	712	2.92934	457	4.0936	703	8.48273e-05	-1.53344	down
gene-CXCR3	CXCR3	9.68448	575	7.68341	461	6.86243	433	11.264	754	3.4002	200	10.598	671	6.74914	422	21.2497	1463	32.7106	2040	14.4497	868	22.5441	1280	25.7415	1558	11.1111	659	19.5624	1234	5.72085e-06	-1.46254	down
NewGene_43114	--	0.837535	167	1.13	248	4.24482	945	1.24067	309	2.7155	587	2.22911	454	2.26262	488	1.29684	248	0.480256	122	0.783028	170	0.455675	74	0.546814	102	0.704684	151	0.610887	87	0.000122576	1.77486	up
gene-COQ10A	COQ10A	0.956513	80	1.25274	106	1.64868	146	1.04504	98	0.91668	76	1.67412	149	0.875042	77	2.14394	207	2.36343	207	2.11572	178	3.56158	283	2.08527	177	1.29173	108	2.68559	237	0.00399747	-1.00627	down
NewGene_57769	--	3.19487	579	5.92482	1103	3.15882	625	0.306025	63	0.487819	96	0.243436	48	0.533944	105	0.096047	23	0.233938	45	1.8414	338	0.118737	21	0.216849	44	0.187021	38	0.337065	65	0.0349416	2.20187	up
gene-LOC112445144	LOC112445144	1.5882	219	2.14653	298	0.890192	130	1.19969	186	1.09001	149	2.71082	397	1.92566	279	2.00435	320	3.91995	566	2.21222	308	5.01849	659	3.56089	499	2.78328	382	2.9524	431	0.00511688	-1.01584	down
gene-LOC100336282	LOC100336282	197.553	15778	165.039	13307	163.61	13864	207.729	18696	92.5986	7327	259.551	22104	168.629	14175	357.116	33078	526.43	44169	274.44	22176	508.05	38789	432.591	35218	258.122	20573	339.33	28777	1.07188e-05	-1.17298	down
gene-RAMP3	RAMP3	0.42565	33	0.522498	41	2.86239	236	1.18286	104	2.82569	217	1.84605	153	1.00361	82	0.872296	79	0.358778	30	0.631049	50	0.322861	24	0.235127	19	0.235427	19	1.26523	105	0.0365104	1.44647	up
gene-CCR1	CCR1	53.0835	8923	66.5067	11217	38.2333	6723	31.5405	5776	139.461	23268	35.6501	6280	68.6778	11674	36.4749	6921	22.4562	3978	44.8648	7681	22.7064	3455	50.3437	8385	23.7064	3900	22.2769	3922	0.0201495	1.04105	up
gene-LTBP3	LTBP3	1.40592	438	2.31258	708	1.37513	426	1.66255	539	1.09898	313	1.64375	545	1.31691	433	3.33229	1133	4.02389	1282	2.07005	623	4.5247	1344	2.72045	846	3.89966	1168	2.74213	891	1.57251e-05	-1.16439	down
gene-GZMK	GZMK	1.27565	84	1.13685	76	0.881404	62	3.19724	237	0.731089	48	3.26893	229	1.32381	92	3.44838	262	7.97966	550	2.45927	164	2.51794	158	4.68828	314	3.01198	197	4.25818	297	0.00568843	-1.32289	down
gene-LY6G6E	LY6G6E	4.26626	235	5.33308	304	14.6631	863	4.49432	279	9.20174	500	7.04552	414	5.96169	343	0.627835	39	1.91864	115	3.67548	212	1.15578	65	1.30754	72	2.13668	116	0.903733	56	6.42346e-06	2.13006	up
gene-LOC616782	LOC616782	2.61283	1627	2.94055	1849	1.7009	1124	0.989887	695	2.6831	1656	1.19544	794	5.74057	3763	1.10828	801	0.16081	106	1.95795	1234	0.290646	174	0.99058	629	0.298561	186	0.737237	488	0.00429755	1.7098	up
gene-TIGD5	TIGD5	4.73486	1122	4.0619	972	5.33708	1342	4.63773	1238	1.20883	284	5.02818	1270	3.9827	993	10.4563	2873	7.55945	1881	6.12381	1468	13.7083	3104	6.39207	1544	5.22628	1236	8.11013	2040	0.00264666	-1.08021	down
gene-S1PR2	S1PR2	0.554508	81	0.519123	77	0.344996	54	0.843129	139	0.315311	46	0.67583	105	0.625059	96	0.839284	142	1.50957	231	0.919009	136	1.60389	223	1.41231	210	0.859167	125	0.916618	142	0.00160024	-1.10648	down
gene-CEMIP	CEMIP	0.192763	77	0.489215	197	1.64674	674	0.680009	305	1.0473	401	0.862518	366	0.640688	269	0.645843	298	0.188209	79	0.415343	163	0	0	0.111014	45	0.188583	75	0.184454	78	0.0396961	1.69014	up
NewGene_59125	--	0.64288	244	0.602991	231	0.475666	192	0.185103	80	1.19032	448	0.165636	67	0.516796	207	0.507986	224	0.05511	22	0.343863	132	0.06424	24	0.304394	118	0.157857	60	0.120999	49	0.0495711	1.35077	up
gene-KCNH2	KCNH2	0.986667	208	0.655928	150	0.40029	89	1.0959	285	0.088194	22	0.813056	191	1.62055	332	0.90583	244	2.33018	511	1.34697	291	1.71937	357	1.79337	394	1.93036	395	0.968422	215	0.042698	-1.01903	down
gene-KIRREL3	KIRREL3	2.33165	374	2.54443	407	1.37633	227	1.33098	227	1.08659	166	1.62655	270	2.46143	406	1.75421	346	4.8741	800	3.61629	565	4.67381	684	3.7239	598	3.70863	588	3.58351	600	0.00059418	-1.07068	down
NewGene_23597	--	1.40614	39	1.85716	52	2.02528	60	2.59443	81	0.319944	9	2.17658	65	1.75915	52	8.4211	270	4.08389	119	3.64251	102	6.87673	182	4.84098	137	2.75087	76	3.53938	104	0.0012082	-1.56795	down
gene-ZNF358	ZNF358	5.75159	649	4.90811	671	6.85036	864	7.41458	980	6.18164	704	7.63643	947	5.44088	631	17.9804	2428	15.1349	1836	8.94037	1096	24.5527	2886	11.4818	1307	8.07551	957	10.2752	1478	0.000278804	-1.21464	down
NewGene_1285	--	1.86845	81	1.8399	84	2.02222	96	1.80445	97	0.692086	35	1.59847	86	1.91792	72	2.52715	147	7.93436	337	1.9988	83	5.4456	202	4.16429	160	1.52291	70	3.17009	123	0.014601	-1.12052	down
NewGene_11502	--	0.418423	60	0.620919	90	1.31459	199	0.708964	114	1.48148	209	1.21469	185	1.0313	155	0.289553	48	0.567813	85	0.481163	70	0.238032	33	0.064343	10	0.254492	37	0.11017	17	0.00231252	1.76479	up
gene-CCL5	CCL5	94.2426	3723	92.1304	3674	102.702	4305	97.3207	4333	48.6589	1905	260.477	10972	74.1484	3083	259.94	11909	239.204	9927	154.892	6191	208.657	7880	260.687	10497	83.0481	3274	274.41	11510	0.0108138	-1.02346	down
gene-NKG7	NKG7	29.8113	2292	18.7172	1454	25.1682	2054	26.3222	2278	9.24744	702	40.4648	3320	25.7147	2083	64.5369	5752	61.5282	4961	43.6702	3395	78.8247	5760	58.6287	4593	38.9624	2978	56.367	4602	2.6278e-05	-1.27597	down
NewGene_12267	--	0.673112	222	1.77888	361	1.29925	352	0.170619	44	1.10339	238	0.238725	60	0.823805	178	0.117891	49	0.072565	29	1.06699	230	0.077254	28	0.198983	52	0.056245	15	0.073801	24	0.0167143	1.8213	up
NewGene_22410	--	0.200805	100	0.636707	319	0.389136	205	0.278998	156	3.02638	1485	0.618855	327	0.284439	149	0.24551	141	0.148338	78	0.224823	113	0.122388	58	0.400312	203	0.142917	71	0.189943	100	0.00449207	2.03012	up
NewGene_25279	--	1.9824	584	2.86869	750	1.6856	462	0.912464	301	2.81733	783	0.955266	295	1.47258	435	0.380676	130	0.393092	118	1.96864	516	0.030705	9	0.604074	182	1.26582	371	0.339845	107	0.0320758	1.42224	up
gene-NT5M	NT5M	2.33844	172	1.96811	143	3.02458	234	2.75986	219	0.887249	70	3.98659	300	2.49158	188	8.08347	681	6.27592	484	3.44927	257	8.05845	546	4.35629	338	3.50965	258	5.54272	413	0.000607981	-1.26203	down
gene-LY6G6C	LY6G6C	31.578	1505	38.1758	1837	194.648	9841	42.3885	2277	50.7174	2395	78.2917	3978	93.9318	4711	49.2725	2723	30.4113	1523	40.3367	1945	37.2235	1696	22.2275	1080	14.4765	689	26.0359	1318	0.010553	1.22602	up
gene-BEND5	BEND5	1.38436	128	1.49418	139	1.08709	108	1.35194	141	0.504516	47	1.99442	198	1.45186	130	1.11586	119	2.99843	287	1.18191	109	5.16871	454	1.80289	168	3.4056	311	1.97442	189	0.0335014	-1.00482	down
gene-GZMM	GZMM	8.43912	468	7.42414	415	6.70437	394	6.91791	432	1.60029	88	13.137	776	5.45365	318	17.4475	1121	24.901	1449	13.7936	773	20.7839	1101	16.594	937	7.31454	405	22.612	1330	0.000825401	-1.40723	down
gene-MYRF	MYRF	0.366114	126	0.451062	156	0.420117	153	0.24103	93	0.495056	169	0.270478	99	1.21493	434	0.135725	54	0.110608	40	0.345673	120	0.104491	35	0.196236	69	0.197407	68	0.205727	76	0.00407259	1.42415	up
NewGene_19054	--	3.06396	1245	2.34667	1141	2.24652	1191	0.704325	337	6.7811	2838	0.363152	165	2.7018	1393	0.446014	258	0.425418	175	1.85157	708	0.492778	205	0.877236	387	0.193664	90	0.361496	198	0.00677931	2.14755	up
NewGene_43001	--	1.55493	347	2.08677	480	1.50831	332	0.589432	160	2.68838	469	0.391923	78	0.998034	179	0.421344	100	0.426643	98	1.81809	347	0.374004	77	0.83035	161	0.558799	119	0.283741	58	0.0480824	1.15785	up
gene-RGS18	RGS18	27.1278	4199	51.1857	8025	37.1938	6101	38.4008	6839	78.9922	11080	45.0037	7672	48.7716	7909	15.9979	2820	15.1194	2589	22.9501	3555	10.4899	1641	21.1481	3323	25.3278	3724	15.5503	2605	1.08293e-06	1.38978	up
NewGene_39502	--	2.21803	320	2.60505	379	2.37206	363	0.287419	47	1.40401	201	0.449459	70	1.05386	160	0.095631	16	0.125703	20	1.52786	223	0.017425	3	0.25097	37	0.035655	6	0.14319	22	0.0128173	2.29116	up
gene-VWA3B	VWA3B	0.500044	119	0.784427	189	0.615936	156	0.400383	108	1.3062	308	0.330237	84	0.659337	165	0.371933	103	0.322114	81	0.313339	76	0.253274	58	0.386867	94	0.173803	42	0.278056	71	0.0122336	1.16025	up
gene-MXD1	MXD1	90.4697	22231	77.9346	19351	60.1992	15868	28.3151	7956	310.462	76773	24.2604	6416	113.639	29768	30.6182	8811	15.5322	3983	66.5769	16671	9.62993	2271	42.5379	10712	18.5753	4610	17.9643	4730	0.0125805	1.95321	up
gene-GPR132	GPR132	33.7187	4205	27.9488	3524	27.055	3585	25.6169	3604	12.4867	1546	35.3553	4702	21.765	2859	53.3794	7726	55.4486	7272	41.3207	5217	61.3651	7316	41.3754	5267	42.3506	5276	57.4604	7618	2.32634e-05	-1.00631	down
NewGene_21084	--	14.6949	3683	15.8018	4097	14.2592	3940	1.36586	507	26.0502	7320	2.79879	866	9.90497	2971	2.19515	757	1.03122	325	10.0983	2689	0.910403	281	3.70502	1192	0.842297	241	1.2899	434	0.0143244	2.10556	up
gene-DCSTAMP	DCSTAMP	0.631214	167	0.824371	250	1.28688	338	0.856092	237	6.82871	1919	0.517298	170	1.54468	367	0.673698	250	0.172377	58	0.610427	155	0.149424	46	0.708314	187	0.19112	61	0.053841	19	0.0100001	2.3708	up
gene-PLXND1	PLXND1	1.7112	626	2.47682	915	1.20643	468	2.35393	970	0.920246	334	1.71742	670	0.785556	303	4.23051	1794	0.890079	342	2.06878	766	3.48199	1217	4.22744	1576	6.98195	2547	1.79785	698	0.0161586	-1.10611	down
gene-ZP3	ZP3	3.65094	259	2.13015	153	5.05135	380	3.12105	249	2.44849	172	2.94867	223	7.83337	584	4.01303	330	9.84859	732	6.19977	444	16.0214	1084	5.59745	404	2.26311	160	9.3634	704	0.0428535	-1.04641	down
gene-LOC617079	LOC617079	4.56488	596	3.70074	488	5.94462	823	3.59741	529	2.92196	378	3.90307	544	3.13353	431	0.676668	103	0.575932	79	2.8494	377	1.39918	175	3.67617	489	1.12511	147	0.679175	95	0.0051851	1.33503	up
gene-SIGLEC5	SIGLEC5	27.6454	3978	33.8652	4919	32.4242	4950	28.9395	4692	69.2982	9877	30.6519	4703	53.4257	8090	19.5893	3269	13.3567	2019	24.3314	3542	21.494	2957	29.9118	4387	9.12265	1310	17.6301	2694	0.00617355	1.0535	up
gene-GATA3	GATA3	10.9589	2267	7.73447	1617	6.20914	1366	9.46444	2202	4.32046	884	9.97312	2198	7.45038	1617	11.9926	2883	25.0846	5403	13.8448	2888	17.803	3528	21.1565	4460	11.5486	2382	14.8046	3267	3.35602e-05	-1.10839	down
gene-HIST1H2BL	HIST1H2BL	2.36753	336	1.89835	272	2.26504	342	2.38331	382	2.14731	302	1.41029	214	2.61453	391	0.909875	150	0.787575	118	1.95039	281	0.919037	125	0.842077	122	0.906295	129	0.758935	115	0.000301406	1.08876	up
gene-SDSL	SDSL	5.78732	413	7.52782	548	18.9351	1438	3.02304	251	9.24606	679	5.30497	409	17.1332	1284	5.80922	504	2.70168	202	5.16441	377	1.07831	75	4.65247	336	0.346913	26	3.42767	262	0.0166078	1.52195	up
gene-CCM2L	CCM2L	0.58511	302	0.547822	285	0.750535	410	0.114699	67	0.818077	418	0.038967	22	0.356459	194	0.212296	127	0.024227	14	0.31454	164	0.05226	26	0.116608	62	0.057459	30	0.063687	35	0.0101352	1.98829	up
gene-CALD1	CALD1	4.16769	962	9.69716	2298	8.8586	2098	7.1935	1868	24.799	6146	18.8837	4861	8.3537	2125	2.80291	685	2.28978	635	4.24029	1037	1.66382	416	2.41643	598	3.23563	767	1.49529	384	6.88245e-07	2.2395	up
gene-LOC101907335	LOC101907335	0.300378	72	0.316567	77	0.1508	39	0.41921	114	0.101381	25	0.220803	57	0.273079	69	0.322365	90	0.64517	163	0.365444	89	0.784175	180	0.536194	131	0.302772	73	0.4608	118	0.0220511	-1.00661	down
NewGene_4283	--	0.226664	54	0.526599	126	0.333243	67	0.376216	101	0.67406	159	0.193502	28	0.336707	84	0.03073	9	0	0	0.078417	19	0	0	0.155087	37	0.026854	8	0.241577	60	0.0249126	2.28511	up
gene-PLA2G4A	PLA2G4A	1.98747	308	6.3085	985	2.52623	415	2.89274	505	5.73777	879	3.47154	572	3.21959	524	2.11043	379	1.44994	236	1.5147	237	1.60403	237	2.10526	333	2.22237	344	1.21525	200	0.00233883	1.11944	up
gene-C1QTNF6	C1QTNF6	1.01161	148	0.586433	87	0.962813	150	1.32809	218	0.745057	108	1.82575	284	1.03193	159	1.66295	281	3.84774	589	1.11285	165	3.1666	441	2.35927	351	0.989809	145	1.49146	231	0.020067	-1.03406	down
NewGene_49374	--	0.64585	85	0.560521	75	0.789479	111	0.830769	124	1.68258	220	0.717007	101	0.640363	89	0.099051	16	0.327762	46	0.399832	54	0.567454	72	0.321729	44	0.400532	53	0.354244	50	0.0132924	1.26656	up
gene-AK7	AK7	0.594206	78	0.762824	102	1.91776	268	1.57201	233	2.02816	264	1.92771	270	1.74222	241	0.594414	91	0.164889	23	0.517806	69	0.400722	51	0.483386	65	0.485408	64	0.774342	108	0.000486678	1.62438	up
gene-TP53I11	TP53I11	5.12599	789	5.04581	784	7.76767	1268	5.60086	972	2.79698	427	7.16745	1176	4.34007	703	8.84073	1578	13.9223	2251	8.62935	1344	12.6444	1860	9.67603	1518	8.64892	1328	10.9025	1782	9.56954e-05	-1.01162	down
gene-COMTD1	COMTD1	1.98663	108	1.66576	92	2.59009	149	2.44877	150	0.886739	48	2.06703	120	2.96546	170	4.86926	306	5.02804	287	2.17253	120	5.55398	288	3.22435	179	3.18921	173	6.02307	347	0.00363997	-1.1098	down
NewGene_23575	--	1.21588	133	2.0586	166	1.62528	126	2.221	233	2.11601	156	3.37371	269	0.553943	62	8.2935	763	10.5945	744	2.66742	207	6.83879	486	2.60846	234	3.13808	233	4.32339	312	0.00247194	-1.43508	down
gene-LOC618737	LOC618737	7.07882	355	7.17244	363	10.5613	562	6.84967	387	2.97006	148	9.85319	527	10.1226	534	11.7032	680	23.7274	1249	10.2542	520	11.2535	539	18.0885	924	7.92035	396	22.0596	1173	0.00739554	-1.00367	down
gene-CD7	CD7	12.2963	754	14.3006	899	14.4756	953	18.6435	1313	7.43277	448	29.4084	1918	18.4022	1217	35.6973	2562	79.9476	5268	25.0475	1557	63.1426	3698	38.2996	2442	21.914	1368	37.9394	2438	0.000178719	-1.4781	down
gene-ADGRF1	ADGRF1	2.58792	593	1.20166	307	2.03972	492	2.83104	917	2.87606	673	2.47409	579	2.3166	728	0.647662	244	0.241657	83	2.13645	504	0.334206	104	0.338214	113	1.57124	376	0.963838	325	0.00518852	1.30178	up
NewGene_45274	--	3.39786	618	4.40491	872	4.06217	749	2.07703	395	3.39904	660	2.06484	344	2.84653	587	0.814915	173	0.22901	48	3.04132	603	0.583353	102	1.08235	212	1.23988	243	0.752468	146	0.00375218	1.50539	up
gene-OAS1Y	OAS1Y	9.42345	852	15.3263	1399	57.4709	5512	14.0491	1432	70.938	6352	14.8805	1435	16.5702	1577	13.7597	1443	10.8067	1027	8.1983	750	13.5806	1174	19.0302	1754	8.6293	779	9.25792	889	0.0456775	1.32044	up
gene-MSRB3	MSRB3	0.673531	146	1.39016	308	1.03512	242	0.874359	216	0.760199	165	1.24117	282	0.510653	118	0.125049	32	0.404313	90	0.700126	149	0.323706	68	0.491757	110	0.619313	136	0.249993	58	0.00605015	1.17222	up
gene-MPL	MPL	0.110315	20	0.236452	36	1.89215	320	0.380385	67	1.668	256	1.28241	208	0.316857	54	0.030004	7	0.022472	5	0.381732	61	0.564614	84	0.070004	14	0.200892	34	0.110279	21	0.0232247	2.04626	up
gene-FGD6	FGD6	1.54424	442	1.95826	559	1.60284	505	1.03818	346	4.80463	1371	1.2162	387	1.73829	545	0.54149	184	0.259101	79	1.27967	369	0.628901	177	0.80413	231	0.663596	191	0.422278	131	0.000600804	1.69415	up
gene-LOC617503	LOC617503	0.832939	93	0.845676	95	0.981987	116	0.230553	29	1.57345	174	0.514604	61	3.42398	401	0.145343	19	0	0	0.53145	60	0.183427	20	0.145929	17	0	0	0.245019	29	0.00605843	2.75899	up
gene-EMID1	EMID1	1.67568	191	2.47494	283	1.24732	151	2.36105	301	0.952878	108	1.79142	217	1.87876	225	2.42543	319	9.38822	1115	3.93763	451	17.0173	1839	5.46233	630	2.12186	240	8.6396	1037	5.84262e-05	-2.07648	down
gene-LOC508666	LOC508666	1359.33	90149	2473.48	165608	1689.45	118880	1591.54	118946	3022.89	198606	1361.67	96296	1853.02	129340	952.151	73237	682.858	47577	1144.08	76767	900.282	57078	1318.54	89139	1020.86	67566	774.142	54517	0.000658829	1.00583	up
NewGene_34115	--	0.688757	141	0.49729	103	0.508487	110	0.326824	75	0.642633	130	0.280512	61	0.669162	144	0.15608	37	0.203519	44	0.513455	106	0.025106	5	0.217753	46	0.376906	77	0.12487	27	0.0405434	1.2096	up
gene-CRISPLD2	CRISPLD2	18.4471	4007	30.0024	6579	23.0316	5308	11.9107	2916	50.3907	10843	12.6924	2940	25.8219	5903	16.5454	4168	8.37472	1911	17.8641	3926	4.79647	996	16.8895	3740	4.46063	967	13.1799	3040	0.0218897	1.1273	up
NewGene_2471	--	0.513861	174	0.321497	110	0.297433	107	0.301154	115	0.378083	127	0.17964	65	0.267294	96	0.176319	70	0.013853	5	0.257015	88	0.193367	63	0.167434	58	0.103097	35	0.093802	34	0.0444259	1.15719	up
gene-ENPP5	ENPP5	15.4747	3076	18.6826	3783	14.7122	3174	14.8664	3429	33.5862	6552	17.335	3745	15.2677	3315	10.4599	2504	5.97436	1312	11.6603	2381	6.14853	1139	12.8272	2690	4.63391	945	4.82146	1031	0.00107965	1.21946	up
gene-VAT1	VAT1	32.5497	4787	28.7643	4271	33.1217	5168	32.2796	5350	23.8013	3468	33.8462	5308	27.5087	4258	67.2595	11471	56.9978	8806	45.0607	6704	95.2626	13392	51.6369	7741	39.0068	5725	52.5212	8201	9.80134e-05	-1.00309	down
gene-P2RX1	P2RX1	1.95324	288	3.24716	438	10.6314	1450	4.07647	587	9.81533	1425	5.60755	857	2.77761	378	1.49914	292	0.990917	182	2.34558	322	0.54868	89	2.14871	321	2.40092	290	1.93989	260	0.000589816	1.69239	up
gene-ARHGAP29	ARHGAP29	0.229919	68	0.532505	158	0.56619	146	0.365399	118	0.700623	161	0.415219	127	0.797848	227	0.072028	25	0.180013	56	0.27843	83	0.478514	135	0.134825	40	0.186833	55	0.187137	59	0.0380578	1.0838	up
NewGene_36520	--	0.442686	118	0.226196	61	0.130588	37	0.223996	68	0.173604	46	0.330443	94	0.160568	45	0.805412	249	0.704073	197	0.614166	166	0.483669	123	0.663849	180	0.557465	148	0.202523	58	0.00214021	-1.29256	down
gene-GNAL	GNAL	9.58141	1878	6.03289	1194	4.87439	1014	3.701	818	18.1675	3527	6.15311	1286	8.11616	1674	3.64808	830	2.17601	352	7.60527	1508	2.19339	411	4.10465	820	5.45953	1068	2.45937	512	0.0179115	1.1482	up
gene-MPV17L	MPV17L	0.696454	131	1.7581	416	0.99559	126	0.235492	83	0.458877	144	0.585104	129	0.591627	87	0.137142	50	0.080492	27	0.364603	118	0.660999	83	0.199347	34	0.637317	114	0.22463	58	0.0372086	1.19905	up
NewGene_54474	--	4.57149	336	3.29554	212	3.08739	244	2.17556	188	2.52879	228	2.54487	191	2.46455	170	0.909609	74	1.11356	69	3.83136	250	0.350175	29	0.82032	62	3.21701	199	0.867657	67	0.0306972	1.09374	up
NewGene_39943	--	0.809057	170	1.3365	263	0.959022	175	0.283849	66	1.07569	210	0.422955	93	1.27243	255	0.18932	46	0.037572	8	0.474015	88	0.01823	4	0.369698	74	0.146017	28	0.299084	63	0.00275797	2.04311	up
gene-CD24	CD24	40.1161	4494	38.5751	4363	40.2641	4786	32.9607	4162	133.478	14814	29.5996	3536	59.6608	7035	18.1283	2356	18.8459	2218	20.5708	2332	8.50114	911	32.2692	3686	20.853	2332	26.0997	3105	0.00158285	1.45353	up
gene-SMO	SMO	0.191522	36	0.551264	105	0.076532	16	0.226832	48	0	0	0.468532	94	0.128126	26	0.717302	157	1.92716	380	0.195198	38	0.86533	156	0.428247	82	0.712136	134	0.361966	73	0.0385373	-1.76305	down
NewGene_30482	--	3.40817	553	2.63794	458	3.82775	699	0.382384	66	1.53848	253	0.174361	29	1.174	206	0.406801	72	0.305461	56	2.14823	372	0.200729	33	0.308639	55	0.308786	47	0.227928	41	0.0270264	1.77904	up
gene-PLEKHF1	PLEKHF1	1.93194	192	1.51188	148	1.79561	189	1.59694	172	0.345689	37	2.18019	225	1.37559	160	3.71598	409	3.63119	365	2.45523	241	4.35952	392	2.01081	201	2.11282	209	3.49097	362	0.00647598	-1.05695	down
gene-SPATA2L	SPATA2L	2.98662	281	2.74486	260	3.32979	332	3.43852	364	0.66501	62	3.44253	345	2.14897	213	6.56112	714	5.73222	565	3.58182	340	7.1084	638	5.62701	538	2.33894	219	5.19795	518	0.0109966	-1.03371	down
gene-LY6G6F	LY6G6F	3.90515	268	8.60373	583	16.8659	1309	6.54463	509	3.67635	264	19.3323	1367	13.982	986	8.97747	676	3.78579	265	5.81527	392	3.49643	229	3.55319	242	4.18818	286	3.94781	270	0.014581	1.11399	up
NewGene_23625	--	0.117554	25	0.116444	25	0.123831	28	0.135374	33	0.182418	39	0.115299	26	0.174279	39	0.54546	134	0.571613	127	0.276233	59	0.250488	51	0.29176	63	0.397211	84	0.298574	67	0.000404776	-1.44062	down
gene-CD68	CD68	54.7957	3799	58.5883	4099	63.1563	4638	35.5475	2774	418.995	28830	49.0064	3618	88.3918	6447	39.731	3200	19.9743	1458	48.4713	3403	34.4221	2288	46.5122	3282	21.436	1486	25.0837	1850	0.0152655	1.84618	up
gene-RBKS	RBKS	4.96224	320	7.46172	475	5.93896	404	4.14431	278	25.8362	1644	3.74824	239	5.53289	363	3.50353	245	3.55875	222	3.74698	242	3.78249	215	3.52875	222	4.02477	240	4.07477	267	0.0190678	1.298	up
gene-CYB5R2	CYB5R2	1.42934	157	0.787096	85	1.81656	212	0.349743	50	2.6038	282	1.94266	223	8.36272	912	0.660575	98	0.436716	59	1.41245	156	0	0	0.297159	34	0.186694	24	0.216861	26	0.0102152	2.32766	up
gene-DAGLB	DAGLB	137.374	33736	139.036	34467	125.749	32756	68.0692	18842	209.382	50912	67.0957	17574	212.506	54921	70.5033	20083	34.3013	8853	111.65	27738	37.4366	8791	113.842	28505	45.7843	11223	58.6381	15296	0.0123416	1.06366	up
gene-GAPT	GAPT	40.6618	4030	69.8603	6996	55.0968	5798	31.2	3490	150.728	14786	36.0661	3809	55.6148	5798	16.3588	1878	27.5386	2863	31.4246	3149	7.63851	723	33.1358	3359	20.5416	2036	31.4943	3309	0.00221447	1.47142	up
gene-DHRS13	DHRS13	1.59312	134	1.3785	117	1.77565	158	1.9876	188	0.608199	51	2.18362	196	2.0057	177	3.62361	353	3.64086	321	2.36558	201	6.02238	483	2.66677	228	2.44896	205	3.43895	307	0.00196524	-1.15223	down
NewGene_25886	--	9.60306	2801	8.39176	2508	8.68138	2636	0.734695	259	7.01499	2075	1.04809	317	3.42511	1010	1.15623	202	0.218898	83	6.34837	1859	0.448471	149	1.62658	328	0.269748	80	0.533773	133	0.0369648	2.10277	up
gene-CCPG1	CCPG1	53.3657	9220	72.0635	12566	36.8805	6732	32.6525	6640	123.144	21312	35.2506	6729	37.7719	7030	21.795	4744	21.6825	3957	38.4345	6906	20.921	3562	33.9643	6092	33.7769	5975	20.7098	3962	0.00776	1.07679	up
gene-TFF2	TFF2	2.76476	90	4.94067	161	42.6311	1458	119.556	4341	17.6846	565	22.3324	768	5.26241	179	4.62935	173	3.19565	109	5.7215	187	9.48075	292	4.46616	147	5.15358	166	6.75458	232	0.00782748	2.3822	up
gene-STRIP2	STRIP2	3.95241	1017	4.33922	1132	6.77815	1848	4.8674	1421	8.79211	2236	7.97367	2198	5.826	1575	2.12932	640	2.48753	677	3.68471	966	1.15541	287	2.10074	554	1.59137	410	1.20575	332	3.51358e-06	1.58465	up
gene-LCK	LCK	93.2937	10461	82.4913	9333	77.5364	9215	102.267	12910	26.0716	2895	127.896	15294	79.0362	9327	178.632	23187	250.583	29466	127.849	14509	291.091	31215	176.405	20138	134.741	15084	171.615	20438	0.000158182	-1.26534	down
NewGene_3423	--	1.61285	221	1.24375	176	1.30358	193	1.35393	219	1.63606	244	1.52486	221	1.89245	279	0.385355	68	0.889907	141	1.04529	148	0.170116	25	0.670078	103	1.23815	172	0.687933	110	0.0108949	1.03264	up
NewGene_46287	--	1.52733	215	1.23727	172	0.831298	180	0.533677	137	6.03742	1335	0.582849	123	1.92591	487	0.247744	76	0.129539	36	0.765563	132	0.114283	29	0.351575	89	0.095501	27	0.154438	44	0.000117965	2.79692	up
NewGene_37725	--	2.4604	387	3.02121	483	3.69502	564	1.3874	248	3.81375	594	1.22743	199	2.35368	352	1.11943	212	0.578938	96	2.36373	344	0.960108	140	1.05669	172	0.831584	123	1.05691	181	0.00555971	1.19409	up
gene-TUBB1	TUBB1	187.138	27978	218.798	33289	446.623	71770	219.145	37382	309.688	47218	419.163	67603	245.073	39128	205.978	35387	145.089	22961	237.382	36076	110.039	15843	111.026	16982	107.37	16209	86.5699	13911	0.00194378	1.03671	up
gene-LOC616063	LOC616063	25.7944	3519	11.1885	1555	18.9464	2766	19.0285	2916	16.1444	2201	18.9369	2731	16.2229	2335	64.6836	10157	59.1616	8443	38.6255	5319	59.3186	7794	23.4229	3237	7.66749	1040	44.2755	6414	0.00366059	-1.29568	down
gene-HCST	HCST	33.155	471	22.9677	330	29.7774	449	34.1523	547	11.6962	165	54.4128	824	34.3856	514	63.1335	1040	106.525	1589	40.3466	580	84.8312	1151	64.6277	935	53.0095	751	68.3817	1031	0.000522706	-1.20239	down
gene-TLR10	TLR10	16.6793	2834	10.6121	1820	16.7022	3011	16.7196	3201	16.3958	2760	10.4206	1888	15.987	2859	5.49257	1083	5.923	1058	12.6519	2175	2.19279	357	8.3403	1445	5.12319	869	8.63666	1558	0.00158285	1.1126	up
gene-CALHM2	CALHM2	10.1764	1116	6.61253	732	7.89721	919	7.79042	963	3.3795	367	9.01877	1055	6.08263	702	15.741	2001	21.2387	2446	11.0264	1223	14.5274	1523	12.8536	1437	9.98713	1093	15.0001	1746	0.000149376	-1.04532	down
gene-KIAA1324L	KIAA1324L	2.35311	484	1.24293	257	1.2351	262	1.19853	282	0.998717	252	1.39583	363	1.16435	251	0.919693	272	4.5326	1001	1.84009	407	5.56555	1079	2.51059	550	2.97389	673	1.92523	514	0.0043302	-1.14777	down
gene-PTGR1	PTGR1	24.4924	1668	3.31074	228	22.0965	1597	3.7451	288	10.0651	680	23.2492	1689	2.45939	177	28.4269	2246	38.1704	2731	27.1758	1873	42.8092	2787	36.5542	2538	38.104	2590	11.9096	862	0.0471071	-1.36373	down
gene-GUCY1A1	GUCY1A1	0.436237	248	0.380276	219	0.769218	464	0.390725	250	1.76373	992	0.945655	557	0.65543	392	0.149769	99	0.345697	207	0.472299	272	0.270827	147	0.185721	108	0.171959	98	0.120063	73	0.00137498	1.68854	up
gene-CHCHD6	CHCHD6	1.01787	52	1.68501	87	0.871144	47	1.36733	79	0.519746	27	3.10062	168	2.57423	137	3.83501	226	4.52294	242	1.77498	92	4.99652	243	1.92552	100	2.04475	104	3.7173	201	0.0286422	-1.12494	down
gene-LOC112441484	LOC112441484	67.8363	4089	78.0373	4749	142.997	9146	60.5646	4114	300.87	17966	43.5082	2797	153.055	9710	31.5361	2205	49.0385	3106	69.4329	4235	35.8633	2067	50.0925	3078	13.7287	826	47.6084	3048	0.0121358	1.58402	up
gene-TMEM121B	TMEM121B	0.184471	40	0.34294	75	0.245269	57	0.153832	38	0.055936	12	0.110372	26	0.228625	53	0.360339	91	0.573194	131	0.321991	71	0.550687	114	0.360536	80	0.441412	96	0.334082	77	0.00824016	-1.20416	down
gene-GIPR	GIPR	0.758693	151	0.818617	165	0.5457	116	0.826946	187	1.31121	261	0.672167	143	0.94574	199	0.299422	71	0.086858	19	0.750572	149	0.260847	51	0.275554	57	0.087704	18	0.280944	61	0.00435268	1.54264	up
gene-GGT1	GGT1	0.803554	104	2.40761	290	0.792744	108	0.850407	114	0.557842	71	0.813653	112	1.10804	141	2.30166	343	1.37887	186	1.38223	166	3.80884	467	1.50672	182	1.37039	162	2.79608	351	0.0233858	-1.06341	down
gene-CHD5	CHD5	0.13514	70	0.185715	97	0.205861	112	0.152606	89	0.047026	24	0.24097	132	0.222978	122	1.43848	857	0.393297	213	0.237488	124	0.336421	164	0.768739	399	0.641784	326	0.449794	246	0.000131492	-1.88841	down
gene-FSCN1	FSCN1	3.90394	572	5.04911	747	2.28647	356	2.22454	368	2.49199	362	2.2083	345	2.15856	333	7.46877	1270	10.4713	1612	5.92282	878	17.878	2504	10.8741	1624	6.93863	1015	5.63972	878	3.51358e-06	-1.73474	down
gene-ME1	ME1	0.241969	43	0.190703	35	1.40975	265	0.773608	155	1.34949	237	0.564105	107	0.228578	43	0.404597	84	0.238817	45	0.493234	89	0.190169	33	0.228502	42	0.30713	55	0.160993	31	0.0485553	1.27603	up
gene-RTN4RL1	RTN4RL1	0.481642	93	0.44461	86	0.344363	70	0.775044	168	0.168198	32	0.353453	73	0.554751	112	0.85341	190	1.33115	268	0.511017	99	1.49645	274	1.10559	216	0.450787	87	0.896765	183	0.0102154	-1.16873	down
NewGene_51064	--	0.109931	24	0.283374	61	0.325488	73	0.097646	24	0.052946	12	0.106692	24	0.259939	58	0.329537	81	0.483011	107	0.327	70	0.249256	51	0.904322	195	0.855871	180	0.226847	51	0.0126277	-1.43872	down
gene-VXN	VXN	0.953157	165	0.60563	106	0.532557	98	1.39186	271	0.48779	84	0.637055	118	0.908926	166	1.79046	359	3.07331	557	1.35954	238	1.40399	232	1.62384	286	2.04013	352	1.4457	265	0.000214084	-1.24346	down
gene-LOC520016	LOC520016	3.94532	1250	1.07934	346	0.831721	280	1.50501	535	6.04401	1847	1.40706	467	3.43288	1145	0.752845	277	0.332254	111	2.91303	934	0.557802	169	0.542348	176	0.637078	202	0.693703	234	0.0133848	1.57613	up
gene-AREG	AREG	0.817743	62	6.53667	496	0.627486	50	0.725402	62	4.10602	306	1.48958	120	0.569282	45	0.861062	75	0.674903	54	0.712108	55	1.2471	90	0.508219	39	1.19497	90	0.243067	20	0.0487821	1.48159	up
NewGene_39126	--	5.65273	1779	4.5267	1431	4.17909	1299	1.02176	360	10.784	3226	1.16968	414	7.88804	2307	1.65742	701	0.298061	106	3.98658	1278	0.251313	98	1.74836	544	0.333067	112	0.674721	229	0.0296613	1.9435	up
gene-LRRN2	LRRN2	2.40832	179	2.54609	191	2.25987	178	3.27202	273	0.904538	67	3.18609	252	1.45376	114	4.90034	421	8.12203	631	3.64213	273	9.55277	676	3.39807	257	2.46949	183	2.87217	226	0.0081369	-1.21647	down
gene-LOC789503	LOC789503	0.052753	64	0.05259	64	0.029772	38	0.002604	4	0.0042	5	0.019465	25	0.03534	45	0.238326	331	0.010566	14	0.047332	58	0.170556	195	0.101429	124	0.054939	66	0.059529	76	0.023772	-1.88307	down
gene-TMPRSS2	TMPRSS2	0.333737	74	0.541091	122	1.63268	385	0.421921	106	1.36774	301	0.394954	94	1.11802	262	0.337893	87	0.085021	20	0.250637	57	0.533516	114	0.441887	100	0.398333	89	0.151779	36	0.0203259	1.42402	up
gene-SOX5	SOX5	5.70594	1627	3.85293	1091	4.66513	1472	3.88564	1354	6.69928	2010	1.06473	212	5.42301	1779	1.77909	740	0.978138	319	4.49942	1484	0.770409	257	1.05027	184	0.860756	173	1.60032	322	0.0141376	1.50949	up
NewGene_61469	--	87.7397	17391	63.2361	12421	80.1741	15974	40.0582	9333	146.378	32065	30.1326	6953	82.9568	18798	19.1147	5260	10.9719	2505	60.4186	12347	10.9223	2198	23.438	5040	15.9635	3252	15.6331	3704	0.000224091	1.8094	up
gene-PDLIM1	PDLIM1	28.6486	2224	52.1178	4083	120.659	9935	57.39	5019	86.4042	6643	119.198	9864	78.3513	6399	40.2207	3620	30.029	2448	39.6799	3116	24.2329	1798	26.833	2123	38.842	3008	48.1246	3966	0.00152567	1.12811	up
gene-ZDHHC2	ZDHHC2	8.89031	1747	8.75032	1736	17.6553	3680	10.0784	2231	26.8075	5217	16.6997	3498	11.1849	2313	3.32389	758	4.39586	908	7.87186	1565	4.05341	762	4.7422	950	4.78933	939	2.62867	549	4.83902e-06	1.70405	up
gene-KIAA1522	KIAA1522	0.252846	76	0.288222	87	0.046887	15	0.162669	55	0.041215	13	0.103871	33	0.120708	38	0.165989	58	0.34781	109	0.427661	127	0.451114	129	0.357415	109	0.270993	73	0.285263	91	0.0241777	-1.21919	down
NewGene_23638	--	0.547698	79	1.4175	206	0.659589	101	0.854241	139	3.03403	433	1.3415	206	0.797011	121	0.507701	85	0.405856	62	0.418607	61	0.58398	81	0.613581	90	1.0425	150	0.404246	62	0.0266685	1.19567	up
gene-LOC112441500	LOC112441500	0.673038	72	1.63565	176	1.21344	138	2.39769	288	2.33487	247	2.76128	314	1.39774	157	0.70618	88	0.276616	31	0.619149	67	0.705825	72	0.991175	108	1.15929	124	0.968562	110	0.00919943	1.19952	up
gene-SPATA48	SPATA48	4.65583	1190	2.7144	701	3.14255	852	2.98175	859	3.40497	862	1.97176	538	5.97036	1606	1.07683	320	0.770364	207	3.52783	912	0.803026	197	1.53546	400	2.06102	526	1.56962	426	0.00439642	1.15331	up
gene-RNASE6	RNASE6	106.221	6230	213.946	12663	183.492	11412	169.635	11223	499.83	29016	231.586	14499	139.182	8601	129.034	8784	93.4471	5765	98.121	5827	139.883	7841	120.697	7221	120.329	7048	91.2629	5681	0.0133171	1.00889	up
gene-BAD	BAD	14.6617	755	15.9194	826	20.8821	1129	21.7092	1242	7.57681	381	22.4208	1239	17.4402	957	40.3273	2411	32.6622	1891	23.0877	1206	55.5324	2739	24.7958	1294	19.8464	1032	39.2803	2140	0.00176621	-1.06841	down
gene-GOT1L1	GOT1L1	1.25135	110	2.23598	188	1.68311	153	1.14809	108	0.387197	37	0.529917	63	1.38654	115	0.158015	17	0.096776	12	0.803298	65	0.060958	7	0.328984	38	0.823281	72	0.139628	17	0.0056629	1.75706	up
NewGene_54194	--	1.29388	417	0.973777	324	1.54468	547	0.241548	48	1.19272	327	0.091439	34	0.92155	271	0.156033	53	0.200855	69	0.830789	270	0.060691	22	0.209258	69	0.084132	31	0.136402	44	0.014263	1.87318	up
NewGene_58171	--	45.081	2956	52.4612	3649	143.014	11185	73.4768	5686	74.9619	5440	102.004	8279	88.4389	6677	32.6005	2669	32.4073	2532	46.775	3336	49.9432	3758	41.9613	3296	38.0055	2621	21.6657	1703	0.00161517	1.08472	up
gene-BST1	BST1	9.95613	1239	13.6808	1718	7.18222	949	4.42994	620	35.7436	4403	5.32661	704	11.3728	1489	6.63681	951	2.12422	278	8.29667	1045	2.93516	350	8.80307	1117	3.39215	422	2.51944	329	0.0148185	1.45018	up
NewGene_30629	--	0.235169	26	0.829032	87	2.76771	301	2.19469	251	2.48492	248	1.94849	214	1.88529	204	1.03533	122	0.571093	61	0.504121	53	0.711524	69	0.455601	48	0.787056	81	0.261706	30	0.00839017	1.51285	up
gene-MARCKS	MARCKS	72.6433	3928	89.1002	4864	80.0547	4593	24.4795	1492	119.011	6375	31.8996	1840	84.5805	4814	34.0287	2134	13.9245	791	59.0999	3234	11.7283	607	55.4212	3055	16.2681	878	20.7289	1191	0.0114244	1.30572	up
gene-WC-7	WC-7	5.50524	1592	4.13214	1207	2.85031	875	6.22443	1729	1.20332	345	4.4384	1369	4.3278	1318	5.74881	1929	11.312	3437	6.95064	2034	11.4015	3152	10.4033	2758	10.6973	2489	9.30495	2858	9.07744e-05	-1.24738	down
NewGene_54527	--	0.56585	66	0.480857	62	0.220828	31	0.105327	20	0.205369	35	0.119879	20	0.100498	19	0.519682	74	1.31655	194	0.657241	78	0.567631	75	0.698896	99	0.672706	95	0.284064	36	0.0148294	-1.37268	down
gene-FCGR2B	FCGR2B	32.4434	2648	28.4695	2362	39.9054	3487	48.1624	4431	42.9283	3463	24.4383	2159	52.9288	4602	15.8824	1549	8.90074	784	27.2737	2269	17.6486	1391	20.0357	1691	12.994	1061	21.1926	1892	0.000405353	1.1008	up
gene-FKBP14	FKBP14	3.9085	653	5.23381	860	5.41376	943	3.98875	740	4.21398	699	7.97068	1400	5.105	873	2.34264	457	1.96857	329	3.35269	567	1.01687	164	3.47634	574	2.92958	466	1.81352	317	0.000178719	1.09211	up
gene-PHLDB1	PHLDB1	1.39042	419	1.61758	530	0.998327	328	1.22969	448	0.453599	153	1.10946	363	1.29562	412	2.89543	984	2.49046	805	1.55136	513	2.76142	883	2.04233	668	2.1418	684	2.12975	745	0.000134352	-1.06745	down
gene-CDKL4	CDKL4	2.40256	756	1.88815	599	2.7076	880	4.76566	1571	3.66025	1193	1.46546	481	2.52794	834	0.851431	352	0.36841	141	2.05543	633	0.274534	96	1.76583	587	1.26673	415	2.11205	671	0.0185224	1.14897	up
gene-LOC104973781	LOC104973781	4.99523	237	7.01099	337	6.91367	349	2.29473	123	8.98625	422	1.72215	87	8.56883	428	3.29424	181	2.79541	139	4.25832	205	0.668496	31	2.32814	113	0.91569	44	2.53963	129	0.0233639	1.3006	up
gene-PPP2R2C	PPP2R2C	1.15331	242	0.744181	156	3.72871	836	2.02736	483	2.7517	580	1.71686	389	1.90252	413	0.828862	205	0.504259	113	1.46175	308	0.481232	98	0.679285	148	0.406371	83	1.04112	234	0.00334783	1.39261	up
gene-SYN2	SYN2	5.83822	813	4.23407	595	3.88848	575	4.37585	687	1.99818	276	5.75151	854	3.50084	513	7.83749	1265	13.1978	1929	7.15137	1006	11.3371	1508	10.3971	1475	13.0352	1811	7.15576	1058	6.75776e-07	-1.29664	down
NewGene_47179	--	2.22391	581	1.61892	418	2.36956	587	1.3401	319	2.1699	362	3.98643	912	1.22507	292	0.298305	95	0.5098	144	1.91379	451	0.994187	299	0.227109	71	0.294612	96	0.803908	211	0.0145732	1.26675	up
NewGene_39501	--	8.03965	2166	6.78883	1598	8.70559	2205	1.3868	323	13.8567	3540	2.39505	611	10.3444	2636	0.438522	220	0.233886	28	5.46083	1482	0	0	1.57376	333	0.186456	61	0.797772	189	0.0438059	2.62259	up
gene-NT5C3A	NT5C3A	35.7499	3381	46.1091	4384	46.5498	4640	37.0445	3925	100.215	9366	42.0319	4218	56.5183	5591	21.4332	2341	21.8318	2162	29.8424	2840	15.2765	1381	27.1082	2606	24.1638	2266	21.3488	2134	0.000189307	1.2309	up
gene-GFRA4	GFRA4	0.509956	41	0.365477	30	0.488218	42	0.471969	43	0.159991	13	0.642434	56	0.278078	24	0.348703	33	1.10739	94	0.778646	64	1.55081	120	0.826865	68	2.2715	183	1.48015	127	0.00216966	-1.56087	down
gene-GRB10	GRB10	0.562571	149	0.957616	258	1.12801	317	0.630728	189	0.896412	235	1.28691	364	0.758252	212	0.228281	70	0.191743	54	0.506013	136	0.232469	59	0.304501	83	0.206865	55	0.3835	108	4.83902e-06	1.59022	up
gene-FLYWCH1	FLYWCH1	1.54342	421	1.37177	379	1.08205	313	1.4054	430	0.508775	138	2.17808	630	1.55087	445	2.31989	728	4.78258	1361	1.73493	478	3.21756	831	2.53777	704	3.36049	917	2.12321	612	0.000972335	-1.1186	down
NewGene_5013	--	0.396145	48	0.624366	76	1.56134	177	1.60632	194	0.928153	111	0.362323	47	1.34627	140	0.320272	41	0.217778	22	0.356602	44	0.086401	8	0.37592	42	0.646654	78	0.605093	67	0.0170863	1.39978	up
gene-CPEB3	CPEB3	0.76864	331	0.706274	308	1.00994	461	1.20107	602	1.86515	797	0.848909	395	1.08401	513	0.457342	238	0.45727	217	0.434313	197	0.572443	247	0.755991	332	0.636972	271	0.442932	201	0.00330009	1.01147	up
gene-LOC789192	LOC789192	0.981711	77	1.1508	92	1.3395	112	1.81041	160	0.20587	16	1.17805	99	1.36871	113	10.4079	946	13.1114	1080	2.46571	196	1.14896	87	13.7921	1102	23.8069	1862	1.37017	114	4.83902e-06	-3.04969	down
gene-HACD4	HACD4	6.41188	697	16.4794	1809	5.66993	654	15.1155	1852	10.0451	1082	9.07343	1052	13.3566	1528	2.73515	345	3.71907	425	5.41881	596	2.36812	247	4.6279	513	5.42849	589	6.37066	736	0.00014716	1.31314	up
NewGene_45225	--	2.8273	487	2.16363	377	2.3895	437	0.425331	83	2.25903	386	0.415302	77	1.96441	357	0.478316	96	0.145819	27	1.4917	260	0.066075	11	0.534824	94	0.327212	57	0.325751	60	0.00612136	1.9368	up
gene-TUBB3	TUBB3	2.58112	244	1.38057	132	2.84831	286	2.02899	216	2.51549	236	2.23663	226	2.43584	243	3.73471	410	6.34559	630	3.61192	346	13.853	1251	3.49179	337	2.70267	255	6.12577	615	0.00264645	-1.378	down
gene-SOCS6	SOCS6	0.427204	152	1.38659	496	1.36779	530	0.980331	403	3.27606	1066	1.0723	371	1.60228	551	1.27634	495	0.218163	84	0.573007	193	0.41413	128	0.649849	219	0.900031	295	0.274984	116	0.0161586	1.3174	up
gene-FILIP1L	FILIP1L	0.754875	134	0.548651	127	0.472278	89	0.209788	54	0.738039	167	0.394537	96	0.425476	79	0.086284	23	0.078107	19	0.45922	106	0.047758	11	0.181515	33	0.106255	25	0.109902	27	0.0054565	1.67425	up
gene-CASP4	CASP4	50.189	5458	89.9001	9855	77.461	8924	52.7424	6457	200.237	21645	60.2536	6973	100.013	11433	32.4674	4118	22.6429	2613	43.1524	4762	24.2622	2511	54.1396	6015	41.4641	4509	37.1547	4280	0.000797887	1.37876	up
gene-CD4	CD4	84.7845	14850	76.0856	13441	67.9449	12683	78.7126	15528	40.6821	6976	105.924	19087	70.9279	12880	180.23	36541	257.135	45116	132.798	23605	267.471	44809	162.667	29128	120.564	21045	140.019	25907	9.23254e-07	-1.33652	down
NewGene_6906	--	12.2958	3296	17.5999	4552	9.65759	1872	3.351	1126	7.31203	3198	2.79612	1252	8.76564	3199	4.09313	1540	1.62689	258	8.31608	2719	1.37957	470	3.16442	1218	1.36014	344	1.62635	538	0.0412881	1.43936	up
NewGene_7731	--	45.8041	2654	28.2707	2236	202.083	13515	260.269	13010	389.636	17811	345.121	16299	208.135	10428	26.6572	2479	96.6101	5615	59.7065	3617	146.395	7624	23.1144	1752	95.585	4793	72.3103	4361	0.0217725	1.28457	up
NewGene_24957	--	0.373826	217	0.224108	131	0.14406	89	0.065788	43	1.48521	852	0.057383	36	0.621822	379	0.077213	52	0.063147	39	0.177965	105	0.033727	19	0.092594	55	0	0	0.035734	22	0.00466985	2.76198	up
gene-LOC101907137	LOC101907137	0.67357	98	0.532641	78	0.723468	111	0.482492	79	1.5176	217	1.04726	161	0.972196	148	0.144957	25	0.182005	28	0.329679	49	0.057475	8	0.347774	52	0.886173	128	0.265999	41	0.0136701	1.50147	up
NewGene_32661	--	0.709429	174	0.53156	132	0.619957	161	0.17804	49	2.42741	588	0.176629	46	1.56571	403	0.089145	26	0.06587	17	0.469701	117	0.036194	9	0.242884	61	0.293508	72	0.082734	22	0.00232547	2.4168	up
gene-SLC25A6	SLC25A6	406.269	29553	455.988	33487	550.223	42466	524.374	42985	228.576	16472	521.021	40414	443.569	33959	786.855	66383	994.679	76012	576.718	42445	1510.28	105022	721.638	53510	480.279	34865	995.618	76902	0.00139516	-1.03493	down
gene-DAGLA	DAGLA	1.20921	377	1.18239	376	0.708323	237	0.368303	132	1.6509	515	0.561301	189	1.23458	409	0.509765	186	0.188574	63	0.913638	286	0.354088	108	0.383107	124	0.467554	148	0.148288	51	0.014581	1.26955	up
gene-VSTM2L	VSTM2L	2.09866	222	2.41779	258	2.11296	237	3.51119	418	2.15277	225	3.34606	377	2.3359	260	5.5378	678	6.80501	754	4.33735	463	7.94516	801	5.05426	544	4.69595	495	6.30908	707	1.73165e-06	-1.22503	down
gene-HAL	HAL	0.284771	67	0.280764	66	0.62365	154	0.286643	76	2.0449	418	0.300269	76	0.658059	160	0.174971	48	0.083956	21	0.188897	44	0.180212	41	0.249219	60	0.090924	22	0.088221	22	0.00140945	2.08352	up
NewGene_10854	--	1.40983	97	2.11679	153	2.06775	152	1.89015	155	13.3453	901	2.07493	157	5.14975	375	1.25044	108	1.03505	78	1.64558	116	1.30139	87	1.98384	148	0.878741	64	1.15959	88	0.00914208	1.65955	up
gene-HIST1H2AC-2	HIST1H2AC	9.56493	308	6.96251	257	15.7791	574	10.2957	401	24.0522	739	4.95849	163	12.692	461	5.39703	176	4.33181	163	7.99301	267	1.89862	58	4.40205	149	2.0493	70	3.99618	165	0.00179441	1.52959	up
NewGene_49299	--	0.727155	61	1.31735	109	1.79642	178	1.38278	138	2.61184	241	1.16973	121	1.09106	127	0.367654	24	0.157652	16	1.03211	83	0.255856	32	0.604565	37	0.695785	64	1.14426	81	0.00410943	1.57061	up
gene-PVRIG	PVRIG	34.0526	2668	36.1137	2856	31.311	2603	34.0729	3008	16.4583	1278	50.8021	4243	35.575	2934	73.601	6846	96.5484	8155	49.6293	3977	103.693	7762	64.8577	5292	56.9781	4581	70.5781	6049	6.76375e-06	-1.21333	down
gene-KCNMB4	KCNMB4	0.624952	128	0.534579	115	0.6129	128	0.871567	215	0.150397	36	0.72286	154	0.483475	88	1.77683	402	1.90776	423	0.960091	197	1.71558	342	1.03903	207	0.645063	147	0.927053	206	0.00279196	-1.26146	down
gene-TMEM9	TMEM9	21.7262	1572	17.3046	1297	20.5941	1633	22.8631	1835	7.44635	533	23.2584	1796	20.0768	1574	37.315	3186	42.3218	3219	29.6327	2163	54.9857	3820	32.7968	2513	28.2315	1990	36.6586	2729	0.000233505	-1.03817	down
gene-TMIGD2	TMIGD2	1.65781	95	2.57219	148	1.60894	97	2.03269	130	0.081398	5	1.53062	93	2.9506	176	3.48974	229	6.8506	409	1.95072	113	8.04355	437	3.87952	225	3.18004	181	11.9242	712	0.00586383	-1.75687	down
gene-PLB1	PLB1	0.520404	133	0.824835	212	0.36579	99	0.555588	160	1.49415	377	0.641745	174	0.893502	239	0.250958	74	0.1633	44	0.497029	128	0.258359	63	0.588115	153	0.272486	70	0.655118	177	0.0459993	1.02625	up
gene-LOC536097	LOC536097	24.1136	2106	37.7178	3353	35.3236	3208	23.1032	2517	54.4635	5257	27.122	2711	32.4231	3286	17.9893	1934	8.82712	903	22.6245	1977	11.4711	1053	16.7041	1533	10.1104	975	8.21771	855	0.000135241	1.32373	up
gene-TCN1	TCN1	32.0736	2517	28.9766	2296	37.4195	3116	19.0986	1689	255.091	19828	8.72073	730	71.5743	5911	20.1777	1837	15.2804	1260	24.7264	1963	6.45558	485	42.1291	3370	5.4965	431	12.9355	1078	0.0324262	1.99828	up
NewGene_7818	--	0.495792	45	0.474598	73	0.255137	41	0.485453	57	0.057627	9	0.447891	55	0.157901	25	6.33002	1098	0.344907	53	0.941728	121	5.80727	835	7.66795	1168	7.44578	886	0.386896	47	2.21898e-07	-3.86836	down
gene-PDCD1	PDCD1	4.97677	423	3.58927	317	4.47919	431	3.80878	366	0.972539	73	6.95547	665	2.7697	266	7.66267	736	10.4758	1000	6.17666	558	14.9376	1279	6.87113	631	5.97501	537	9.18228	855	0.0029565	-1.26935	down
NewGene_25718	--	31.761	8510	43.1876	9334	100.248	12436	60.5965	3989	77.4327	6118	87.6823	5114	67.5856	6616	47.4574	3697	45.2982	2458	36.4594	6101	69.6309	2950	42.5637	2869	42.3243	2373	44.3575	2705	0.000615535	1.15817	up
gene-DAB2	DAB2	0.512562	129	0.671794	173	0.363013	98	0.300201	88	0.1672	43	0.7019	193	0.051714	15	0.926403	277	0.514321	138	0.525163	134	1.77167	436	0.752461	193	1.08037	239	0.55817	153	0.0403953	-1.19607	down
gene-LOC527385	LOC527385	1.74129	214	0.352769	45	2.30048	299	0.478061	67	1.6724	203	0.923808	122	1.18622	153	0.438395	63	0.097176	13	1.45206	181	0	0	0.194834	25	0.070692	9	0.20495	27	0.0486092	1.86356	up
NewGene_39201	--	0.971104	286	0.820477	244	0.750487	235	0.491175	163	4.08722	1192	0.297938	94	1.51002	468	0.666277	228	0.080433	25	0.852363	254	0.315161	89	0.757165	228	0.312155	92	0.565911	177	0.042812	1.45176	up
gene-BCR	BCR	0.979683	340	0.737601	258	0.90814	334	0.857047	335	0.289828	100	1.00759	373	1.06958	390	1.96057	788	1.54028	561	1.19467	419	1.98657	658	0.952304	337	1.77389	614	2.27603	838	0.00120837	-1.06739	down
gene-SFXN3	SFXN3	6.25086	838	4.57569	613	4.99795	721	6.36556	940	3.5427	474	7.18406	1055	5.98426	848	10.388	1612	17.6557	2454	8.23531	1140	16.5878	2026	12.2175	1623	9.51437	1258	10.3556	1484	4.83902e-06	-1.16042	down
gene-VOPP1	VOPP1	1.96578	291	2.00827	285	2.1774	328	2.20258	352	1.99728	263	3.29756	497	1.60077	202	5.20524	828	5.5158	763	2.92045	394	5.64458	744	3.50917	511	3.87521	524	3.43197	543	0.000422499	-1.01693	down
gene-RGS2	RGS2	43.4676	3120	93.591	6782	116.878	8901	79.6163	6440	130.245	9261	12.4825	956	199.832	15095	78.5788	6541	5.35083	404	34.9828	2541	4.82121	331	37.4235	2738	4.12676	296	22.2701	1698	0.0412881	1.86895	up
NewGene_44894	--	10.846	1100	13.5088	1395	7.79	844	1.05744	141	2.4207	257	0.646899	77	4.25396	485	1.07416	136	0.866651	95	6.25268	652	0.648277	59	0.536145	67	0.383517	55	0.771797	95	0.0373372	1.90749	up
NewGene_50317	--	0.181098	29	0.510375	72	2.00257	253	0.545521	80	3.29998	478	1.32015	146	0.59002	70	0.477801	84	0.746709	86	0.454513	46	0.395511	60	0.202346	27	0.190071	28	0.100822	10	0.0200904	1.82317	up
NewGene_31070	--	0.923857	178	1.46924	277	1.02723	208	0.813891	166	1.10502	210	0.786149	153	2.07592	420	0.225595	38	0.317002	57	0.506563	95	0.241145	47	0.412792	73	0.443139	82	0.657945	110	1.71068e-05	1.67458	up
gene-H4	H4	1.35633	112	0.771179	65	5.67189	497	3.8506	359	1.41273	116	1.28383	113	5.22719	454	1.20247	116	1.16191	101	1.26445	106	1.337	106	0.707832	60	1.01852	84	1.43855	127	0.024648	1.21947	up
gene-BAZ2B	BAZ2B	2.6052	1233	3.55963	1687	1.32224	678	1.02102	556	5.97222	2756	1.06059	547	1.83385	938	1.08495	609	0.547681	277	2.3034	1127	0.693873	320	1.44337	701	1.06422	512	0.629318	323	0.0223159	1.22882	up
gene-PRR5	PRR5	34.2337	3019	38.117	3366	37.7358	3507	47.6373	4704	9.4531	824	58.527	5497	32.9078	3067	116.775	11941	92.339	8509	57.8149	5147	168.982	14141	63.8626	5738	52.4562	4601	78.4614	7321	0.000644764	-1.38962	down
gene-ITGA3	ITGA3	0.992956	289	1.38861	371	1.42808	402	0.821573	269	0.470029	136	0.884724	274	0.965047	270	2.41639	814	1.92848	588	1.58194	424	3.25421	903	1.98118	587	1.9039	518	1.49175	460	0.000178719	-1.17258	down
gene-WLS	WLS	51.9506	6685	67.9796	9361	37.0336	5070	30.8898	4394	200.119	26073	21.5694	3062	102.623	13822	37.4222	5459	15.2328	2062	41.3851	5404	17.1082	2199	49.1588	6475	15.2609	2120	16.6841	2253	0.0270264	1.52871	up
NewGene_56261	--	12.752	4059	10.6057	3424	9.52506	3203	2.80178	1006	21.5783	6820	1.93945	660	5.16168	1738	2.89835	1057	0.601034	199	8.73073	2824	0.446762	139	2.81981	909	0.623199	199	1.16843	401	0.0288833	2.00851	up
gene-TMEM132B	TMEM132B	0.431638	187	0.47621	209	0.163921	76	0.276493	135	0.183378	79	0.402345	186	0.472066	216	1.45305	731	1.37407	608	0.580791	255	1.10843	460	0.852461	377	1.1492	498	0.882141	406	1.50409e-06	-1.66817	down
NewGene_28540	--	1.27543	208	1.38294	271	1.8389	317	1.55259	266	0.788663	151	1.42137	265	1.42383	279	0.446136	104	0.388196	86	0.691246	143	0.350804	53	0.218748	45	0.241183	46	0.252596	60	4.86373e-07	1.67481	up
gene-LGALSL	LGALSL	28.5075	5457	34.8374	6732	69.2948	14073	38.4535	8295	57.373	10879	83.7474	17093	59.2831	11943	24.1479	5361	22.2013	4465	34.6514	6711	19.3844	3547	17.979	3508	19.1465	3658	14.11	2868	4.16815e-05	1.28867	up
gene-ITGB3	ITGB3	30.65	9793	36.9437	11975	90.7724	30808	35.8208	12857	74.8528	23655	56.351	19198	48.5753	16289	27.9411	10289	23.5225	7924	31.2523	10080	23.0933	6779	22.6285	7364	27.6988	8852	19.4529	6518	0.000401734	1.11911	up
NewGene_7632	--	3.31342	101	1.94185	60	3.2432	104	3.28422	112	0.875528	25	4.83908	156	2.65525	85	11.7016	409	15.5694	492	5.2992	162	17.1344	492	6.85554	208	5.12182	154	10.3439	330	3.07457e-05	-1.92993	down
NewGene_3975	--	0.648492	451	0.635481	345	0.544711	349	0.650444	250	0.262325	188	0.775351	427	0.325417	306	0.992985	876	2.1678	1597	0.772905	572	1.31722	683	1.65508	1136	0.604056	205	0.878162	307	0.00621178	-1.2746	down
NewGene_1086	--	1.54557	527	2.4272	835	0.817209	296	0.74966	288	0.458371	155	1.71183	622	1.46185	524	1.34465	531	2.72045	973	1.54506	533	3.03055	987	3.84984	1337	6.69	2273	2.77297	1003	0.00430498	-1.28924	down
gene-SLC39A8	SLC39A8	0.333405	58	0.820859	139	0.854954	141	0.333691	65	7.93101	1334	0.487411	87	0.299718	55	0.171093	35	0.609737	101	0.461853	81	0.741908	122	0.622788	98	0.389844	67	0.339929	62	0.0307341	1.93513	up
gene-RIPOR3	RIPOR3	0.37144	95	0.770395	197	1.28567	344	1.00594	287	1.06104	264	0.862927	233	0.302919	81	0.82525	242	0.289491	77	0.570657	146	0.215234	52	0.20967	54	0.372649	95	0.318923	86	0.0471471	1.01856	up
gene-LOC618268	LOC618268	36.2438	4852	26.053	3599	28.4001	4055	26.9809	4076	29.6849	4021	17.5534	2550	38.4407	5454	13.7189	2176	7.61229	1098	29.6062	3985	8.30947	1079	14.2316	1926	9.95087	1342	15.7138	2296	0.00191911	1.04578	up
NewGene_13544	--	1.58869	287	1.82158	332	1.36582	262	2.02613	394	0.79363	142	1.15712	223	2.178	414	0.566059	119	0.402206	77	1.62085	276	0.146084	26	0.499083	72	0.504381	91	0.596629	115	0.00292628	1.38608	up
gene-RIDA	RIDA	88.6972	4921	143.492	8037	93.8137	5522	107.327	6710	314.501	17284	115.266	6819	123.733	7225	66.6884	4291	44.2727	2581	69.9687	3927	50.0367	2654	82.0874	4642	77.9614	4316	48.8194	2876	0.00127774	1.2347	up
gene-MGAM	MGAM	2.17763	770	2.14159	764	1.14411	439	0.654524	261	6.1037	2185	0.814099	317	2.77493	1053	1.05405	446	0.704824	270	1.63394	600	0.646306	225	1.37245	507	0.638641	232	0.778178	301	0.0245575	1.28969	up
gene-CREB3L1	CREB3L1	8.56926	816	4.41518	425	6.46277	653	7.92485	850	3.91219	369	10.1893	1034	5.94726	596	16.1284	1780	24.2535	2425	15.1403	1458	28.209	2566	22.9943	2230	11.4336	1086	18.5591	1875	9.44656e-08	-1.59732	down
NewGene_16300	--	4.93551	1708	3.62225	1175	4.11674	1497	6.00918	1992	4.13494	1324	2.02343	689	7.19273	2555	1.31581	623	0.499365	157	3.99228	1252	0.325247	122	1.18342	415	1.70431	579	2.09662	632	0.00177733	1.54807	up
gene-TMBIM7	TMBIM7	0.577084	50	0.250578	27	0.324851	38	0.379586	48	0.165813	19	0.247777	30	0.262819	31	0.837106	98	1.00232	94	1.00011	92	0.719317	56	0.998523	105	0.370897	41	0.942227	80	0.000733776	-1.26899	down
gene-LOC618541	LOC618541	95.0106	8205	544.671	47244	429.751	39271	517.113	49998	281.752	24004	552.769	50959	458.908	41766	2455.31	245513	1417.23	128231	514.395	44751	1327.83	109682	984.226	86573	445.295	38288	2124.38	194949	0.000401734	-1.75549	down
gene-ANXA1	ANXA1	267.677	20237	536.541	40951	362.042	29041	338.331	28825	826.374	61892	377.963	30470	474.828	37782	182.678	16018	194.592	15456	225.437	17244	174.533	12614	276.327	21296	278.96	21047	202.158	16229	0.000651431	1.10018	up
NewGene_51362	--	1.86431	455	1.86819	490	0.946517	285	0.574298	154	2.36594	551	0.516455	157	0.975939	245	0.335615	109	0.208561	62	1.39843	322	0.28589	79	0.689882	197	0.542241	152	0.384668	109	0.0182332	1.25037	up
gene-LOC100852090	LOC100852090	0.41565	66	0.845991	136	0.516475	87	1.32837	238	0.559474	88	0.603083	102	0.547064	92	5.02004	923	0.933406	156	0.64398	104	1.09597	166	3.59883	582	0.500066	80	1.55103	261	0.0136701	-1.51134	down
NewGene_30104	--	0.754683	52	0.608893	40	0.602329	44	0.63379	50	0.146393	14	0.355055	33	0.250712	25	0.915825	73	2.12496	137	0.982571	62	0.740745	52	0.680502	59	1.20809	91	0.618561	39	0.0203429	-1.05011	down
gene-LOC112445749	LOC112445749	4.23901	357	0.903518	77	2.92931	262	0.955764	91	6.5599	547	2.14697	193	3.97305	352	0.675621	66	0.496947	44	3.01178	257	0.763924	62	1.03681	89	0.560891	48	0.848314	76	0.0104289	1.62334	up
NewGene_53535	--	1.07935	289	0.97116	266	0.520844	159	0.095351	32	0.707661	192	0.157952	53	0.734303	229	0.113666	49	0.056133	22	0.487614	183	0.090798	33	0.377455	99	0.311003	67	0.095331	38	0.0454283	1.35984	up
gene-EPHX1	EPHX1	11.7077	1202	20.8106	2159	10.2699	1129	19.4975	2266	12.0061	1218	19.1258	2121	9.09474	937	31.8661	3723	39.3223	4120	18.07	1902	53.0439	5179	28.8298	2920	18.4687	1862	19.4151	2126	0.00408535	-1.07245	down
gene-CYGB	CYGB	0.96241	102	1.04765	110	0.396369	44	0.756565	91	0.218952	24	0.517773	58	1.03789	116	1.54013	185	2.17918	239	1.43005	151	2.34428	235	1.00254	108	0.730359	76	1.56149	173	0.0120948	-1.19285	down
gene-CLEC12A	CLEC12A	57.7267	4218	35.6189	3145	56.2937	4441	49.4204	3823	266.968	18701	50.3393	3792	95.9648	7161	33.5288	2660	15.792	1061	43.2707	3322	22.8232	1375	52.3262	3651	33.7034	2412	27.4311	1812	0.0106498	1.6091	up
gene-EVA1B	EVA1B	1.99318	110	4.09285	225	1.9305	115	3.75543	236	0.497682	29	4.29782	255	2.33795	135	3.03174	193	10.3277	603	3.09997	173	9.45489	492	5.83069	329	3.01414	167	5.25111	309	0.0267372	-1.17333	down
gene-HIST1H1D	HIST1H1D	3.88242	767	2.48612	496	8.85672	1855	6.48591	1443	4.1673	815	4.49166	946	7.03119	1461	2.3851	547	2.90312	603	3.13603	627	1.23742	234	1.80832	364	1.48631	293	2.45867	516	0.000375543	1.25752	up
gene-CNTN2	CNTN2	0.050575	20	0.113259	46	0.096289	41	0.109	49	0.03314	13	0.198674	84	0.167928	70	0.158369	73	0.334345	139	0.185001	74	0.330676	125	0.340522	137	0.297048	117	0.247191	104	0.00410943	-1.34693	down
gene-MGC157082	MGC157082	27.1357	3541	26.544	3520	26.4698	3650	19.8397	2923	54.1205	6984	15.169	2124	34.0766	4693	18.782	2863	11.7913	1490	22.5963	3022	8.19997	1018	20.8022	2780	11.6451	1506	12.0328	1658	0.0102874	1.00399	up
gene-APOLD1	APOLD1	0.795024	167	2.53133	536	1.35001	308	1.59071	376	1.41165	293	3.08512	747	1.02418	244	0.491891	120	1.24103	274	0.513534	109	0.909567	183	0.598141	128	0.508703	107	0.485362	108	0.00265518	1.30387	up
NewGene_30031	--	0.377005	132	0.41603	147	0.3573	133	0.038103	15	0.661506	229	0.109562	41	0.209033	77	0.048457	20	0.041814	16	0.224699	80	0.033713	12	0.178028	64	0	0	0.031741	12	0.0320937	2.02538	up
gene-CTTNBP2	CTTNBP2	0.461919	148	0.653179	211	1.00343	340	0.797439	287	0.982944	311	1.20944	412	0.697864	235	0.269272	100	0.477781	160	0.343152	111	0.431962	132	0.501359	163	0.414013	132	0.209788	72	0.00118386	1.12789	up
gene-F11R	F11R	11.7807	1722	8.82099	1300	24.4408	3984	10.3595	1715	21.0422	3614	13.201	2440	15.5956	2538	7.01612	1411	7.53199	1372	12.5745	1851	6.83592	1133	5.24919	928	6.08137	941	4.09853	755	0.00415314	1.0577	up
gene-SH3RF3	SH3RF3	0.31617	81	0.185549	48	0.162927	44	0.251714	73	0.091975	24	0.230682	63	0.154002	42	0.536412	159	0.514122	138	0.243309	63	0.750212	183	0.320966	84	0.296331	76	0.280084	76	0.0104389	-1.15652	down
gene-LOC100848700	LOC100848700	1.48478	571	15.8409	6920	0.903953	414	2.37733	1033	1.47542	635	1.16908	503	0.937118	417	18.0371	9036	10.8032	4925	5.28905	2306	16.9905	7048	12.7426	5637	16.0621	6957	23.1343	10660	0.0158068	-2.1736	down
gene-SNX18	SNX18	28.3956	6773	37.506	9032	30.1176	7622	17.5595	4720	60.8819	14386	19.0423	4844	35.5551	8926	16.4686	4556	7.23756	1814	24.6507	5949	8.97716	2047	23.658	5753	9.79919	2333	9.27784	2350	0.00366059	1.25276	up
NewGene_2098	--	1.39081	61	0.251141	12	0.649254	30	1.77262	87	0.209552	10	0	0	0.721238	33	1.84943	94	1.67095	77	1.51208	67	5.88707	245	5.61885	249	10.4328	452	1.95215	90	0.00247201	-2.55359	down
NewGene_61237	--	1.59833	896	1.59354	902	1.92397	1144	0.171583	109	0.486472	270	0.245933	147	0.397241	235	0.292946	191	0.195575	116	1.00769	572	0.02339	13	0.237605	136	0.174028	98	0.130227	78	0.0334692	1.65223	up
gene-CD3D	CD3D	119.554	9600	102.115	8278	95.514	8138	119.036	10772	60.8016	4837	150.635	12898	93.8029	7928	187.328	17446	351.369	29640	161.468	13118	317.486	24371	260.653	21335	169.016	13544	215.938	18412	4.75879e-06	-1.23174	down
gene-LOC107131323	LOC107131323	37.0841	10125	88.9458	23494	26.715	7460	25.4289	7274	67.8388	16807	22.2159	6425	45.5372	12949	16.8576	5149	4.78903	1354	28.2512	7694	6.0096	1688	13.96	3848	38.4994	10958	11.194	3178	0.0280929	1.3955	up
gene-SLC6A4	SLC6A4	3.27717	527	5.96438	992	7.55531	1222	6.65775	1232	14.1571	2268	6.17752	991	5.05506	849	4.89051	890	2.73989	471	4.03382	669	1.82448	289	2.03685	324	2.73663	444	2.25382	376	0.00221589	1.29048	up
gene-TMEM144	TMEM144	1.75485	327	2.25477	423	1.76885	339	1.40799	287	3.13519	779	1.65893	330	2.11676	403	0.750922	140	0.640707	178	1.4425	259	0.540794	83	0.727237	183	1.27026	235	1.17789	209	0.00211493	1.23327	up
NewGene_4267	--	4.30859	1761	4.50055	1919	2.09017	1103	0.921081	403	2.28667	939	0.998525	398	2.5551	1172	1.5565	516	0.879506	266	3.65434	1316	0.559287	159	0.892384	332	0.850291	323	0.461451	172	0.0182332	1.35775	up
NewGene_15468	--	0.303678	36	1.04643	125	2.58075	324	1.22629	164	2.07451	244	1.2479	158	1.43452	179	0.701969	97	0.50532	63	0.423424	51	0.349204	40	0.628756	76	0.653596	78	1.08444	137	0.022308	1.20125	up
gene-LAMA3	LAMA3	0.106698	64	0.102661	62	0.09302	59	0.10368	70	0.117075	69	0.343578	217	0.091183	57	0.065256	45	0.845685	526	0.189077	114	0.476574	270	0.394048	238	0.380753	225	0.394507	248	0.00742929	-1.56389	down
NewGene_35007	--	0.868942	271	0.473494	173	0.366299	127	0.169704	78	1.29947	489	0.190875	59	0.451554	188	0	0	0.177399	78	0.361069	76	0	0	0.144628	64	0.146156	63	0.204054	57	0.0326588	2.16077	up
NewGene_43893	--	1.66054	535	1.28197	417	0.93693	320	0.663445	241	2.69579	859	0.82224	282	1.63441	554	0.595918	223	0.425999	144	1.38226	450	0.168872	52	0.90986	299	0.689577	222	0.621307	213	0.0334807	1.09016	up
gene-NYX	NYX	1.91277	452	2.72465	649	2.09874	526	0.681086	181	6.14742	1437	0.803157	202	1.43447	357	1.08633	298	0.761189	189	1.51995	363	0.287007	65	1.72613	415	0.132098	32	0.532882	134	0.032684	1.4858	up
gene-ISPD	ISPD	0.079227	33	0.077762	33	0.044473	20	0.053551	26	0.106924	45	0.077129	35	0.039949	18	0.117335	58	0.244241	108	0.130838	56	0.229918	93	0.165396	57	0.189146	80	0.182547	82	0.00211532	-1.36405	down
NewGene_54353	--	1.55606	69	1.57575	70	3.32714	155	4.06549	200	2.71185	118	1.87207	88	4.2733	182	0.938055	48	1.37891	64	1.04621	47	0.155633	7	0.682135	31	2.00833	81	1.9237	89	0.022264	1.26073	up
gene-TUBA1D	TUBA1D	0.827432	66	1.08622	87	3.65879	307	1.56095	139	1.62422	128	1.95	165	1.74424	146	0.915772	84	1.32106	110	0.857513	69	0.678127	52	0.519964	42	0.308643	25	0.889812	75	0.0198235	1.14574	up
NewGene_40792	--	1.75067	92	1.05171	58	1.60093	93	1.04438	64	1.29805	70	1.31591	76	1.58649	91	0.478342	31	0.184898	11	0.988067	55	0.226128	12	0.344351	20	1.32978	72	0.646314	35	0.018705	1.21624	up
NewGene_29546	--	0.866656	198	0.973951	225	1.40542	341	0.670194	173	2.1323	480	0.967997	235	1.03849	248	0.351559	94	0.171702	42	0.649615	149	0.160657	36	0.541313	127	0.293487	67	0.149943	37	0.000138621	1.85103	up
NewGene_59006	--	9.17579	2146	7.26455	1618	6.29309	1437	5.92192	1297	37.3858	8010	4.61756	1129	19.1107	4185	8.20896	1534	3.52863	550	8.69584	1949	3.32577	448	8.02503	1609	1.83941	413	2.89978	645	0.029269	1.61656	up
gene-DHRS9	DHRS9	6.15047	501	5.99494	493	5.56402	481	4.47942	411	15.5399	1253	4.30372	374	10.2574	879	4.74456	448	2.32803	200	5.56378	459	1.49416	117	5.51142	458	1.7445	142	2.88485	250	0.018374	1.16824	up
gene-XK	XK	2.43558	581	2.18545	527	6.42324	1626	3.16455	851	6.05751	1432	5.56611	1408	3.52999	886	1.47201	408	1.57282	395	2.99471	723	1.35636	310	1.37379	330	1.26294	301	0.945208	240	0.000204228	1.4411	up
gene-LAG3	LAG3	6.75166	662	16.7753	1602	5.20672	498	9.31679	911	2.15657	189	15.0458	1608	8.84225	809	20.5407	2248	29.1411	2747	14.4868	1452	35.5351	3361	20.5661	2060	8.55482	811	25.113	2521	0.00378679	-1.39631	down
gene-LOC112441507	LOC112441507	1.43291	216	6.13724	940	4.07168	627	1.58018	276	7.44035	1131	2.14405	340	3.34197	543	1.11268	200	1.18583	193	1.39233	211	0.632511	100	1.75114	271	1.3281	209	1.84096	304	0.00186756	1.53105	up
gene-BREH1	BREH1	1.74435	183	0.639864	68	0.729337	85	0.933879	111	0.166139	22	1.46931	152	0.65606	69	1.05554	124	5.18092	560	1.86354	190	4.35874	431	1.93298	197	1.86236	191	2.38608	255	0.00219751	-1.63151	down
gene-LOC786717	LOC786717	1.74491	118	1.30119	89	0.234051	17	2.55057	193	0.37337	25	1.81997	131	0.557888	40	3.64642	284	7.25548	512	2.81664	192	4.98086	320	4.32849	296	2.83599	190	5.1942	370	0.000410925	-1.93777	down
gene-PROCR	PROCR	6.00982	459	4.98184	384	22.7975	1851	4.89081	421	9.98959	762	8.53548	699	6.8216	554	5.03481	448	2.97143	238	3.64265	283	2.71216	199	2.57923	202	2.68004	206	2.52255	204	0.000401734	1.52597	up
gene-FAAP100	FAAP100	1.10131	202	1.24707	231	1.56083	302	1.2614	260	0.26498	48	1.63586	319	1.49352	287	2.86728	608	2.78889	535	1.76298	326	3.8574	674	2.29066	426	1.041	190	2.79937	543	0.0105176	-1.11532	down
NewGene_1961	--	2.98515	1185	3.41401	1519	2.76629	1011	2.55979	1310	5.12782	2200	2.27201	1162	3.41283	1444	1.96487	919	0.592252	315	2.42209	867	1.09834	466	1.75645	807	0.96735	467	1.087	513	0.000486678	1.21218	up
gene-LOC107132697	LOC107132697	0.77059	117	1.36202	209	0.698596	113	0.966847	166	0.1531	23	1.12095	182	0.865894	139	1.41448	249	2.60264	415	1.04282	160	2.21427	321	1.70777	264	1.44102	219	1.31767	213	0.017298	-1.05959	down
NewGene_6897	--	1.44111	536	1.03215	374	0.873333	396	0.352865	197	1.96668	694	0.779415	222	1.65311	494	0.259112	113	0.044007	27	1.3982	425	0.070208	40	0.369104	163	0.123347	72	0.291436	118	0.0077865	1.68341	up
gene-IFNGR1	IFNGR1	87.1093	10811	93.7341	11740	82.996	10923	83.7758	11712	259.28	31865	90.8383	12015	101.997	13323	56.8676	8192	44.5901	5813	70.9077	8903	40.7352	4836	90.3887	11433	62.065	7687	46.4989	6128	0.00840934	1.02841	up
gene-OAS1Z	OAS1Z	14.6223	1250	16.4503	1420	31.2662	2836	11.3557	1094	51.7615	4384	12.0339	1097	20.2191	1819	13.0187	1291	13.8089	1240	12.3153	1066	5.7191	468	17.9437	1564	10.7396	917	6.63463	603	0.0270264	1.05327	up
gene-SH3BGRL	SH3BGRL	142.285	13076	210.734	19055	217.661	21199	205.497	20758	274.344	24326	348.573	33670	262.651	25119	54.5589	5746	71.2889	6752	129.108	11737	99.8476	8520	93.8419	8602	111.298	10050	79.213	7584	1.10286e-07	1.38861	up
gene-WC1-10	WC1-10	0.642628	158	1.12705	280	0.348245	91	0.34889	97	0.079198	20	1.05254	276	0.491668	128	0.931862	266	1.86481	482	0.992774	247	3.05886	719	1.05879	266	0.804926	198	1.16203	304	0.0166078	-1.38169	down
gene-C5AR2	C5AR2	32.0392	5057	33.0738	5172	29.7117	4943	15.1089	2680	101.943	16065	13.5561	2272	53.6338	8868	14.487	2650	8.57328	1408	28.0037	4449	5.19999	788	19.9613	3204	8.37712	1322	7.57286	1265	0.0110322	1.70871	up
gene-AKNAD1	AKNAD1	0.179452	61	0.080998	29	0.251284	80	0.240311	84	0.579962	140	0.457633	147	0.243735	90	0.171407	71	0.11342	43	0.144071	53	0.056297	16	0.064951	24	0.119245	43	0.060392	24	0.0220231	1.23851	up
NewGene_29245	--	0.119377	111	0.071192	67	0.171767	141	0.115828	85	0.05807	24	0.183623	181	0.101194	99	0.158961	170	0.193725	188	0.110925	104	0.345105	305	0.153614	145	0.213499	182	0.48551	476	0.0139374	-1.26682	down
gene-GAS6	GAS6	5.63373	750	4.70946	633	5.77829	816	6.05495	908	1.23691	164	7.62075	1082	4.75335	666	10.059	1553	15.2021	2126	8.51916	1147	16.0453	2042	10.8552	1473	7.63691	1015	13.1654	1861	0.000401734	-1.27466	down
gene-CCDC184	CCDC184	0.350418	36	0.180821	19	0.162184	18	0.406613	47	0	0	0.515184	56	0.188527	21	1.05824	125	1.76843	189	0.490712	51	1.31101	127	1.23592	128	0.257555	27	1.33539	144	0.00356904	-2.14639	down
gene-LOC112445942	LOC112445942	3.79651	367	6.1347	598	4.47465	459	1.30378	142	2.63835	253	1.21384	125	1.98284	202	0.256784	29	0.312835	32	2.14329	210	0.656531	61	0.373541	37	1.14162	110	0.544154	56	0.000812456	2.0129	up
NewGene_47417	--	1.02641	191	1.10409	191	1.13089	181	0.636729	133	2.54557	469	0.531352	106	1.24841	199	0.538446	117	0.273301	54	0.519017	99	0.304216	55	0.689739	110	0.481502	82	0.157332	32	0.00336881	1.51251	up
gene-NACAD	NACAD	0.219132	114	0.128007	66	0.118972	66	0.147919	85	0.035064	18	0.108995	61	0.141326	77	0.161445	97	0.428125	233	0.269755	142	0.261288	130	0.230536	122	0.250613	130	0.3233	178	0.00399817	-1.16485	down
gene-RAB17	RAB17	1.23922	125	1.24205	124	2.07303	223	3.58739	405	0.161198	17	3.27232	342	1.44676	149	4.09712	483	5.36516	558	1.61092	164	5.86197	552	3.72112	378	3.20281	293	4.52045	482	0.0307341	-1.21787	down
gene-MYBPH	MYBPH	16.4757	2515	16.2373	2498	9.59879	1492	5.68002	898	24.1247	3449	3.96299	585	24.1294	3861	5.79768	974	1.06715	129	13.1411	1875	1.01995	160	3.87708	532	0.79272	118	1.34861	170	0.0188187	2.04391	up
NewGene_48043	--	1.42936	118	0.839758	70	0.80157	70	0.716606	67	1.00769	82	0.77404	68	0.930481	81	1.58267	151	2.56756	221	1.74405	145	2.92221	229	1.27571	107	1.98554	163	1.61644	141	0.00152981	-1.10101	down
gene-AGBL3	AGBL3	1.79028	367	2.6555	455	1.78636	297	0.621769	145	3.15396	486	0.790434	164	1.71664	275	0.27933	75	0.315928	78	1.45369	275	0.098304	23	0.568258	96	0.32933	74	0.39429	99	0.00252169	1.67671	up
NewGene_24092	--	2.26754	954	2.10643	1222	1.97447	1080	0.18563	121	6.08679	3306	0.187878	111	1.51106	914	0.253442	169	0.066251	40	1.77284	823	0.016972	10	0.361112	212	0.020828	12	0.189285	116	0.0260578	2.67332	up
gene-SNX10	SNX10	46.6624	6176	196.61	26313	52.8363	7368	66.7101	9981	68.4756	8745	58.6799	8361	64.6166	8931	30.2388	4675	23.4545	3329	40.0085	5369	19.9111	2555	39.1436	5263	52.6114	6909	30.824	4372	0.000960514	1.23137	up
NewGene_14008	--	1.21127	285	0.896158	209	1.19076	292	0.538084	141	1.27161	291	0.35325	87	1.29006	314	0.124137	34	0.22157	55	0.747246	175	0.276511	63	0.237751	57	0.39806	92	0.298012	74	0.00144744	1.5761	up
NewGene_47366	--	5.29683	1744	4.30423	1655	2.54623	971	0.727191	317	4.53315	1377	0.936556	349	5.12211	1395	0.67609	287	0.333325	184	3.99169	1304	0.179305	95	1.40327	434	0.262807	123	0.430592	156	0.035819	1.66124	up
gene-LOC787269	LOC787269	4.98232	660	6.605	883	4.98046	700	3.79283	566	12.1273	1590	5.41588	765	9.75539	1359	2.34971	361	4.13456	575	4.12509	553	0.865175	110	2.91635	394	1.81971	241	2.45145	345	0.00152567	1.39861	up
gene-TESC	TESC	11.5526	610	9.02451	485	9.70311	548	11.0466	653	3.58604	186	15.3696	874	11.0471	622	16.4277	1019	25.5215	1423	14.7331	792	27.068	1387	16.0321	867	16.4637	874	21.8103	1224	0.00105427	-1.03532	down
gene-BLA-DQB	BLA-DQB	281.857	18024	480.535	31022	380.877	25842	320.609	23104	218.587	13848	421.998	28775	328.267	22093	288.204	21375	445.007	29895	412.701	26701	913.31	55830	746.057	48631	956.976	61070	1164.04	79039	0.00253895	-1.05911	down
gene-MIF	MIF	23.9754	741	20.5837	642	44.6965	1464	33.8413	1178	11.9918	367	43.4138	1429	37.2125	1209	71.8243	2572	75.9608	2464	34.7868	1087	103.248	3047	45.4844	1432	23.8168	734	71.5703	2346	0.0116453	-1.07765	down
gene-THEM6	THEM6	0.283537	33	0.428597	50	0.494842	61	0.338034	44	0.08545	10	0.363352	45	0.483973	59	1.1471	153	1.55987	188	0.378237	44	1.62499	178	0.656522	77	0.358026	41	0.670944	82	0.0121619	-1.45034	down
NewGene_24958	--	4.35903	1787	4.08	1944	3.88553	1862	0.188779	60	2.33258	840	0.104788	64	1.19725	606	0.159904	22	0.314544	39	0.675628	361	0	0	0.135306	58	0.015183	9	0.23117	64	0.00462126	3.75201	up
NewGene_39318	--	1.18857	513	2.0302	700	1.64786	560	0.147204	68	1.68752	739	0.211422	82	0.475949	166	0.294798	134	0.126464	61	0.981686	444	0.082443	36	0.396123	144	0.385957	59	0.666848	109	0.0316215	1.62569	up
gene-KRT72	KRT72	0.56605	61	0.987354	108	3.37757	385	0.738818	90	2.24683	240	1.74258	200	2.08539	236	0.987901	124	0.764273	87	0.848438	93	0.754494	78	0.447753	50	0.462086	50	0.581387	67	0.0147475	1.26649	up
NewGene_49392	--	1.55129	397	1.13395	302	1.01106	280	0.51136	138	1.0385	272	0.454657	117	0.759811	206	0.158068	52	0.053342	11	1.24734	276	0.14668	42	0.295509	83	0.479102	125	0.17259	54	0.0241894	1.45419	up
gene-SHCBP1L	SHCBP1L	1.38721	153	0.884005	99	0.766181	90	0.746248	93	1.34664	147	0.776349	91	1.1103	129	0.163027	21	0.139894	17	0.813886	91	0	0	0.426267	48	0.826255	91	0.201894	24	0.0456533	1.5199	up
gene-LOC101902675	LOC101902675	4.19538	346	7.23491	602	3.226	282	1.25432	117	0.49425	41	1.18824	105	0.511601	45	7.98296	762	18.438	1595	5.86355	489	14.2364	1120	13.9905	1174	7.62303	627	10.1355	886	0.000401734	-2.18522	down
gene-CAPN3	CAPN3	1.98955	364	1.80607	321	0.793784	145	0.586208	121	4.9412	827	0.868249	170	1.75223	338	0.689157	147	0.086741	17	1.67673	311	0.297643	53	0.384656	72	0.830121	152	0.715657	139	0.0313081	1.4946	up
gene-NR4A3	NR4A3	0.711079	227	1.03928	324	2.10789	688	0.372313	134	0.965487	297	0.286307	97	0.684108	228	0.129383	48	0.019863	7	0.557415	174	0.190656	58	0.191338	62	0.468992	149	0.328916	111	0.00972123	1.73444	up
NewGene_45022	--	2.10258	194	4.9571	435	2.76011	265	1.21647	105	2.27386	178	0.998492	73	1.93964	167	0.535337	39	1.37253	90	2.26918	195	1.132	68	1.58213	103	1.6667	117	0.503159	40	0.0428535	1.13036	up
gene-USP50	USP50	0.77274	99	0.600502	77	0.903782	139	0.981721	160	1.45177	198	0.833952	126	1.33425	207	0.665435	113	0.34592	53	0.306301	45	0.45232	65	0.496698	72	0.427073	58	0.421969	68	0.00691268	1.08602	up
NewGene_58411	--	1.38737	168	1.30959	160	1.96415	252	1.03724	141	2.97517	356	1.7123	221	2.65937	338	0.71061	100	0.720489	92	1.06705	131	0.199347	23	0.715346	88	0.965722	117	0.822401	106	0.00197754	1.36866	up
NewGene_8673	--	1.30402	763	1.08193	680	0.711868	433	0.249859	153	1.27736	554	0.370439	151	1.27108	628	0.258364	159	0.131588	103	0.986998	559	0.118336	84	0.305155	126	0.150413	56	0.111648	58	0.0141336	1.60036	up
NewGene_54351	--	1.20328	244	1.5595	282	1.58571	243	0.525409	120	0.619838	125	0.38426	83	1.25816	175	0.541181	77	0.061073	13	0.619523	127	0.367261	72	0.194816	41	0.529363	107	0.147519	32	0.0106498	1.42609	up
NewGene_14081	--	2.2895	768	2.50583	770	2.88474	795	1.32645	404	3.33763	834	0.684576	230	2.19556	624	1.48778	346	0.97418	219	1.92199	543	1.0994	202	1.21134	248	0.831428	277	1.86452	396	0.0119563	1.02102	up
NewGene_15524	--	1.087	140	0.518915	68	0.501119	69	0.985144	143	0.564365	72	1.01423	139	0.575631	78	1.93227	287	1.77435	239	1.77214	230	1.73837	213	2.25696	295	1.57498	202	0.82302	112	0.00024183	-1.20791	down
gene-TXNDC16	TXNDC16	0.606712	147	1.86137	427	0.902886	234	0.617477	170	1.35425	327	0.893154	230	0.680579	175	0.394369	112	0.699451	179	0.337301	84	0.240244	56	0.631022	157	0.469187	114	0.633565	164	0.0185224	1.00692	up
NewGene_45248	--	0.826831	217	1.1593	324	1.15651	303	0.095225	32	0.577423	121	0.329527	57	1.05735	147	0.210239	86	0.027783	11	0.541067	148	0.241316	34	0.068036	25	0.247988	44	0.052556	20	0.0185549	1.73222	up
gene-CD163L1	CD163L1	5.32055	1279	8.59045	2085	2.44377	624	6.43398	1743	0.934103	223	4.68389	1201	9.69481	2453	6.6193	1846	13.8677	3502	7.38947	1797	18.9908	4364	9.79868	2401	6.97036	1672	8.66205	2211	0.0398505	-1.01531	down
NewGene_23574	--	0.960769	36	0.453877	18	0.373983	15	0.769749	33	0.440429	17	2.82167	113	1.38281	55	1.85224	81	2.67993	106	1.63702	63	2.35083	85	4.51749	173	1.55562	59	1.90208	76	0.0315982	-1.2538	down
NewGene_3648	--	3.33907	1836	4.2677	2333	2.17111	1159	0.885367	346	4.58135	1739	1.16385	441	2.63805	1200	0.83176	341	0.346717	143	2.32797	982	0.166698	113	0.704661	329	0.309098	111	0.287861	219	0.000752357	2.08578	up
gene-ENTPD1	ENTPD1	5.84964	1705	6.53801	2066	5.51483	1601	4.27748	1307	11.1892	3651	4.43551	1436	6.30586	2029	3.01031	883	2.87983	708	4.74241	1407	2.26596	718	4.14842	1176	2.59764	729	2.61675	849	0.00158285	1.14592	up
gene-RD3	RD3	1.04824	250	1.22879	296	1.64814	415	0.319356	88	2.04507	490	0.877713	222	1.61654	407	0.351998	100	1.56313	401	0.65881	162	0.224906	53	0.283511	72	0.217324	54	0.318545	83	0.0415607	1.26775	up
NewGene_53385	--	1.80246	180	1.18586	126	1.13003	120	0.166812	22	2.32577	227	0.611503	61	1.64502	180	0.359818	50	0.045189	6	0.977894	101	0.412374	40	0.745775	77	0.297243	35	0.223392	25	0.0335969	1.51943	up
NewGene_11378	--	0.647753	93	2.33046	189	1.55034	134	2.10469	192	0.320781	47	0.581573	55	0.821144	104	0.355153	61	0.340871	53	0.796488	90	0.235833	33	0.179514	27	0.300139	40	0.724674	75	0.0283952	1.05476	up
NewGene_7635	--	29.5836	945	21.2338	645	18.9672	603	21.0125	930	10.8866	345	29.7811	1035	16.2001	628	39.6032	1643	61.6927	2108	33.031	1138	56.9287	2001	49.2488	1612	18.1992	709	32.4756	1353	0.000491406	-1.1393	down
gene-PTH1R	PTH1R	5.58144	622	3.30252	377	3.63413	437	5.29132	664	0.717172	93	5.13752	616	5.30662	619	9.17837	1190	11.252	1314	6.2699	715	14.7834	1594	9.64641	1118	5.54376	635	9.88813	1177	0.00130465	-1.2978	down
NewGene_22762	--	1.33727	199	0.642509	84	1.18131	293	1.04359	254	0.919872	211	0.514331	126	0.834398	197	0.294174	78	0.356053	53	0.74526	129	0	0	0.263575	42	0.081617	22	0.290165	74	0.0131601	1.80166	up
gene-RHOD	RHOD	0.840908	48	1.11315	64	0.887451	54	0.485392	31	0.207997	12	0.905877	55	1.05466	63	0.540939	36	1.01018	61	1.53229	88	2.53331	138	1.69234	98	1.68133	95	1.61922	98	0.0460624	-1.00612	down
gene-LPAR2	LPAR2	1.44383	192	0.742403	149	0.661901	153	1.43176	182	0.702021	107	1.63425	216	1.43009	230	2.65468	370	3.43372	439	2.00413	256	4.20888	526	2.2142	292	1.48875	242	2.14495	257	0.00116833	-1.04092	down
NewGene_14207	--	0.553168	79	0.35146	61	0.488364	67	0.414012	57	1.80869	265	0.731315	90	1.16923	144	0.238072	45	0.103169	19	0.526702	80	0.040962	7	0.444512	55	0.230616	41	0.247207	42	0.0209055	1.52131	up
gene-STAP1	STAP1	4.57757	686	5.04177	785	7.386	1155	6.53046	1109	7.32528	999	4.78814	800	7.16982	1089	3.75135	607	1.7203	259	3.76197	571	2.01549	283	2.30853	389	3.37556	530	3.28245	544	8.05564e-05	1.05747	up
gene-ENTPD2	ENTPD2	3.99896	408	3.07553	317	5.76796	625	4.61464	531	1.88018	190	5.31845	579	3.43332	369	9.25837	1096	11.0262	1182	6.26035	646	10.2891	1004	8.24244	857	4.05423	413	9.43741	1023	0.000667654	-1.13237	down
gene-DTX1	DTX1	1.26166	262	1.23525	253	1.44141	317	1.23798	288	0.775069	161	2.15681	480	1.2977	269	4.06869	987	3.23211	657	1.45438	293	5.13124	1026	4.32719	921	1.47546	309	3.05787	668	0.000583625	-1.35194	down
gene-ZCCHC6	ZCCHC6	43.0418	18855	48.1559	19922	36.6098	15831	27.3519	11909	80.9541	33542	29.1032	12320	47.7392	20530	20.0639	10267	17.399	7045	35.929	15391	14.564	5546	29.6537	12409	23.9057	9289	20.429	8350	0.0047677	1.02434	up
gene-HGF	HGF	1.17363	356	2.44137	767	1.36491	460	2.20722	661	3.0282	906	2.67459	906	1.12691	343	0.994695	369	0.683138	166	0.90366	292	0.793611	243	1.21717	391	1.25056	390	0.651353	221	0.00323449	1.10225	up
NewGene_14002	--	2.46552	648	3.24954	862	2.15265	600	0.379178	113	0.356933	93	0.495371	139	0.552557	153	0.469022	143	0.31511	87	1.21035	322	0.172507	44	0.221777	60	0.368004	97	0.428535	120	0.0194437	1.57541	up
NewGene_14836	--	0.650896	193	0.879833	234	0.695488	203	0.420911	144	0.152524	46	0.364092	101	0.179401	54	0.141575	50	0.067438	22	0.475191	139	0.242791	71	0.138075	43	0.134431	40	0.085533	28	0.0355661	1.24647	up
gene-NYNRIN	NYNRIN	0.164436	68	0.274289	115	0.121982	54	0.185598	87	0.077708	32	0.209262	93	0.079683	35	0.425128	204	0.389704	169	0.239554	101	0.477611	189	0.358736	151	0.178012	74	0.1654	73	0.0208415	-1.07176	down
gene-LYPD6	LYPD6	0.607838	124	1.73696	352	1.01375	216	0.762163	173	1.45798	292	1.25741	270	0.76907	163	0.272664	65	0.606754	130	0.460187	95	0.204967	40	0.286667	60	0.728289	148	0.404571	88	0.00128329	1.36868	up
gene-LOC515600	LOC515600	2.29704	311	1.19544	164	1.94712	280	1.3497	206	3.19191	428	2.54823	368	1.15299	165	0.422267	67	0.875073	125	2.1644	297	0.421567	55	0.47865	67	1.24938	169	1.02064	147	0.0287403	1.0899	up
gene-DZIP1	DZIP1	3.75686	916	3.04957	745	1.4502	388	1.41522	386	1.53906	391	1.78312	461	2.00367	510	3.73944	1054	4.46542	1171	3.96256	965	4.47694	1034	4.36691	1091	4.93491	1204	5.38876	1393	6.92036e-05	-1.09289	down
gene-TSPAN15	TSPAN15	5.90787	521	5.88452	521	5.99405	560	7.77977	789	2.34131	214	11.1705	1044	6.39394	598	9.30307	941	21.7423	2021	7.72717	686	20.1557	1717	14.6219	1307	13.338	1189	10.7222	987	0.00135212	-1.17246	down
gene-DUSP14	DUSP14	3.55034	288	2.42761	203	3.49246	303	2.18217	199	1.28306	103	3.36363	287	2.71486	233	5.11559	474	7.67071	644	4.64416	381	8.48528	671	5.3798	438	4.02572	331	4.19273	362	0.000491406	-1.12055	down
gene-FRZB	FRZB	0.405087	52	0.273003	39	0.182043	25	1.03201	158	0.216248	28	0.354227	52	0.401137	59	2.20965	353	0.330643	49	0.58723	82	0.827976	110	0.943687	130	0.320926	42	1.47422	215	0.0377119	-1.32351	down
gene-BEGAIN	BEGAIN	1.02386	157	1.11285	181	0.455461	104	0.576584	136	0.258384	56	0.648278	116	0.967684	163	2.51658	467	1.13665	188	0.722902	160	1.26429	262	1.35184	250	1.34139	242	1.59682	262	0.00229355	-1.05671	down
gene-PELI3	PELI3	0.821048	192	0.969161	195	1.40179	189	1.19484	256	0.532051	87	1.47444	325	0.910558	164	2.94322	513	1.9234	469	1.64008	259	2.77023	549	1.40542	289	1.56732	297	1.89218	342	0.00203115	-1.04773	down
gene-CDHR5	CDHR5	0.483712	70	0.716885	105	1.74386	268	0.850563	139	7.53455	1037	0.439991	68	0.989397	151	0.052645	9	0	0	0.637471	80	0.228753	32	0.118617	18	0.105265	16	0.584343	90	0.0094882	3.07602	up
gene-PLD3	PLD3	12.2419	1597	17.9592	2199	11.3006	1856	12.3696	2239	6.50765	1300	15.1707	2200	9.31745	1550	27.1092	3800	30.3048	4201	21.1264	2512	48.6074	5811	28.0176	3393	13.3105	2275	24.8726	3398	0.000229666	-1.05828	down
gene-SOD2	SOD2	97.4932	7292	298.114	22510	181.631	14414	78.8957	6650	787.535	58352	77.0977	6149	180.334	14196	129.899	11268	60.1743	4729	83.581	6325	34.8249	2490	128.277	9780	110.894	8278	65.1271	5173	0.0293155	1.60843	up
NewGene_33161	--	4.55885	2585	4.93417	3426	5.6731	3097	0.553305	685	4.68921	3488	1.07137	820	2.92709	2129	0.618961	1085	0.252427	327	3.27955	2023	0.176348	265	1.14478	891	0.345495	479	0.619546	576	0.00452951	1.60336	up
gene-CREM	CREM	27.4777	2465	31.8738	2744	27.505	2537	10.7392	1085	63.8199	5481	15.2003	1406	31.0554	2707	11.2226	1182	9.28142	863	22.727	2055	8.43546	683	15.4317	1338	12.8461	1145	12.8852	1159	0.00596527	1.2174	up
NewGene_8941	--	1.67903	493	1.30338	419	1.26102	388	0.886543	285	2.03132	630	1.10391	293	1.03583	313	0.275239	92	0.658625	185	1.29147	384	0.206608	63	0.713949	196	0.551138	158	0.201136	65	0.00558322	1.35763	up
gene-PIANP	PIANP	1.75854	211	2.38546	270	1.22206	153	2.43696	314	1.44692	186	2.53898	316	1.36438	162	6.03069	728	6.78192	778	2.94734	337	5.36206	575	4.93161	571	3.99378	444	2.86962	327	6.46163e-05	-1.27589	down
gene-LOC100296565	LOC100296565	1.91327	89	2.70054	126	1.92538	95	1.5086	79	0.442736	21	2.45126	121	0.747732	37	2.83868	152	3.41097	165	2.49641	117	4.87805	215	2.23241	105	2.38847	110	4.05535	199	0.0308943	-1.00645	down
gene-SCN2B	SCN2B	2.38297	578	2.07662	469	2.82839	683	0.383766	105	1.83121	417	0.346385	71	2.7708	675	0.562783	159	0.067663	18	1.34822	331	0.171823	40	0.35433	88	0.022107	6	0.2607	68	0.00956526	2.12348	up
gene-LOC616868	LOC616868	6.62139	234	7.36278	262	9.7692	366	1.57033	63	12.3827	433	1.99514	75	5.62546	209	2.4511	101	1.08119	41	6.26876	224	0.576407	20	3.06189	110	1.18954	42	1.11265	42	0.018705	1.60342	up
gene-LOC508646	LOC508646	4.38299	235	3.48451	189	5.02333	286	3.54339	214	1.03588	55	14.3203	818	3.06736	173	14.8976	925	14.527	817	6.47043	351	4.87117	250	14.2176	776	8.61594	461	7.29721	415	0.0375353	-1.09736	down
gene-VAMP5	VAMP5	39.5156	1344	39.4351	1354	42.5571	1536	52.7361	2021	6.28109	212	43.2586	1569	40.4063	1446	61.3518	2420	82.0428	2931	54.9721	1891	142.793	4641	70.835	2455	65.0777	2208	85.4818	3086	0.00395237	-1.18434	down
gene-GPR82	GPR82	2.64444	340	5.7662	747	3.57337	487	2.82731	409	4.20168	534	3.30638	453	6.0776	821	1.17457	175	1.53982	208	2.60087	338	0.662924	82	3.14226	411	3.37853	433	1.90847	260	0.0128306	1.01232	up
NewGene_14004	--	4.25554	1363	5.1156	1549	5.87555	1837	1.52663	482	8.22978	2458	1.07323	354	5.26452	1756	1.44572	508	0.232237	69	3.18714	1051	0.170733	54	1.77312	512	0.448181	131	0.85475	238	0.0125805	2.04028	up
NewGene_17283	--	1.73058	335	1.34773	261	1.16284	246	2.08044	414	0.753196	146	1.17042	218	3.86795	795	0.692816	176	0.139144	20	1.37445	233	0.099968	25	0.613669	130	0.510653	65	0.618066	140	0.0081369	1.59786	up
gene-PLEKHA6	PLEKHA6	0.902953	470	0.313617	165	0.480084	261	0.732417	425	0.321194	166	0.568263	309	0.338189	185	1.21649	734	0.868955	460	0.904744	464	1.47838	736	1.09584	567	1.1262	568	0.800917	431	0.000882902	-1.07811	down
gene-TMEM154	TMEM154	42.0451	7257	47.6453	8298	42.4868	7782	24.4771	4789	90.6551	15455	21.2173	3914	58.7642	10676	23.9617	4794	20.4646	3721	38.5522	6718	14.9599	2442	29.8971	5264	17.211	2963	20.6784	3785	0.0106745	1.04013	up
gene-KCNJ2	KCNJ2	7.55281	2051	9.3245	2556	5.29482	1525	3.07417	941	10.6905	2875	2.8197	817	8.89479	2541	4.60657	1451	1.32342	378	5.40357	1484	1.57121	408	4.57104	1265	1.48015	401	1.80854	522	0.0138541	1.23773	up
gene-IFITM3-2	IFITM3	226.919	7054	215.198	6753	484.571	15981	167.113	5854	1254.29	38623	157.32	5215	543.906	17793	124.398	4485	206.377	6739	240.288	7557	147.504	4383	182.747	5791	63.5567	1972	184.02	6074	0.0285889	1.49877	up
gene-DNM3	DNM3	0.869942	330	0.698998	267	1.3229	527	0.282382	133	1.70258	495	0.532677	221	0.580828	207	0.255571	112	0.155525	43	0.592812	223	0.056883	18	0.31612	122	0.094121	40	0.029439	14	0.00255127	2.0103	up
gene-LOC785168	LOC785168	16.0528	2491	28.095	4401	15.6883	2583	8.39988	1469	13.0544	2007	9.93429	1644	25.3931	4147	5.89031	1060	3.90522	637	12.9263	2029	1.96827	292	11.2247	1776	5.81156	900	6.91706	1140	0.00368801	1.27618	up
gene-LOC112442614	LOC112442614	1.11427	140	1.66694	211	1.40956	187	0.763997	108	1.20863	150	0.566917	76	1.07997	142	0.252927	37	0.111701	15	0.984944	125	0	0	0.265236	34	0.279864	35	0.130583	18	0.00916482	1.99816	up
gene-HEPACAM2	HEPACAM2	2.21854	249	3.52066	407	1.94354	252	0.913299	116	14.0989	1598	0.444807	63	6.10273	729	2.11203	282	0.252011	35	1.56143	183	0.217353	27	2.16275	253	0.108591	14	0.563895	73	0.0359417	2.17527	up
gene-SLC25A33	SLC25A33	13.2556	1081	10.6983	881	14.656	1268	6.64118	611	30.1787	2438	5.95391	518	14.628	1256	6.55342	620	5.47958	470	9.12439	753	5.23463	409	6.53464	544	6.23483	508	5.61679	487	0.00666313	1.16397	up
NewGene_21933	--	34.4154	7179	61.1658	14100	37.9487	10046	5.98688	1232	23.8765	3930	4.89442	1019	25.9502	5237	5.10001	1182	0.407792	106	19.1206	4721	0.593157	121	6.59574	1307	0.32857	79	0.642505	208	0.0265763	2.52159	up
NewGene_45146	--	4.44225	1745	6.78802	2174	5.65096	2234	0.866306	262	5.80093	1730	0.797384	289	2.95822	966	1.01139	434	0.485085	140	3.59706	1298	0.70606	240	1.6634	628	0.922211	225	0.489643	196	0.033962	1.63199	up
NewGene_50702	--	1.07173	418	1.40617	561	0.737858	345	0.363402	180	3.98813	1547	0.530073	205	2.38602	1056	1.07969	318	0.168701	93	1.10338	426	0.336023	123	1.01019	340	0.524179	218	0.664991	285	0.026243	1.38495	up
gene-MVK	MVK	16.7425	1664	11.2727	1129	19.0904	2002	16.2209	1831	4.35138	426	15.0099	1603	13.9499	1461	18.8194	2173	37.5919	3923	20.3639	2049	48.1496	4561	19.2076	1946	16.45	1635	31.981	3372	0.00516477	-1.08407	down
gene-FXYD7	FXYD7	4.31234	174	2.68365	110	2.36995	102	2.66964	122	1.15075	46	3.52699	152	1.75793	75	5.95798	279	9.26227	393	4.59059	188	10.2086	394	5.91343	243	4.9954	201	3.92466	168	0.00047896	-1.35554	down
gene-LOC786974	LOC786974	2.04864	202	2.09898	209	0.992734	104	1.33239	149	1.1283	111	3.2742	345	1.25733	131	0.994413	114	0.998977	104	1.27729	128	0.265224	25	0.644684	65	0.638254	63	0.808064	85	0.0132626	1.07441	up
gene-ZNF703	ZNF703	1.71555	164	1.89596	183	1.35417	137	1.46055	157	0.322868	31	1.37584	140	0.989178	100	4.49477	497	2.29211	230	2.30123	222	2.8403	259	1.55005	151	2.1368	203	2.11167	214	0.0127591	-1.0323	down
gene-RSAD2	RSAD2	3.3677	467	5.73226	803	9.3979	1383	2.90313	454	25.4311	3493	4.65968	689	6.97435	1018	3.67774	592	5.09574	743	3.89573	547	3.23548	429	6.85228	969	3.51855	487	2.5562	377	0.0490506	1.12796	up
NewGene_7637	--	1.14544	51	1.34209	60	0.719527	34	0.953146	48	0.51759	23	1.47978	70	1.04342	49	1.21944	62	3.18702	147	1.32757	59	4.24641	178	1.4037	63	1.86254	82	1.89579	89	0.0178201	-1.13286	down
NewGene_43083	--	4.69082	1239	5.77359	1615	5.57676	1627	1.26438	487	4.05234	1548	0.954473	344	3.18832	995	1.24575	437	0.50309	167	2.61456	836	0.69892	208	1.10902	436	1.31497	340	1.32143	488	0.00273313	1.48534	up
gene-MEIS1	MEIS1	0.61351	103	1.13703	181	2.3769	415	1.43753	269	3.83959	576	2.64254	457	1.17829	212	0.76626	141	0.597152	115	0.442413	76	0.596378	98	0.598862	106	0.724394	125	0.796659	142	0.00129291	1.48992	up
NewGene_14073	--	6.07616	2590	6.26948	2171	6.56591	2769	1.66763	574	20.8587	7592	2.44126	645	5.03175	1780	2.10421	772	0.651329	225	4.68898	2066	1.55948	271	3.19765	990	0.54312	115	1.35604	343	0.0224416	2.08527	up
gene-LOC618787	LOC618787	0.05551	31	0.171581	96	0.06214	37	0.169086	106	0.034012	19	0.088307	53	0.053629	32	0.106199	69	0.189396	111	0.243542	137	0.29647	157	0.251778	143	0.416513	231	0.254576	150	0.00216394	-1.49983	down
NewGene_34418	--	0.561478	150	0.288327	78	0.22688	65	0.186246	56	0.615014	163	0.175843	50	0.397881	112	0.054568	17	0	0	0.37893	103	0.093591	24	0.069581	19	0.08084	22	0.09018	26	0.0375715	1.7297	up
gene-LONRF3	LONRF3	6.64974	2435	7.97039	2754	6.8865	2227	3.47853	957	8.40954	3004	3.80501	1029	10.5776	3535	4.57176	1742	1.45773	614	5.16366	1885	3.61361	826	3.69149	1357	2.00994	700	2.67023	674	0.0162391	1.0713	up
NewGene_50324	--	0.457865	277	0.283397	173	0.352616	227	0.321624	219	0.524025	314	0.335994	217	0.515383	328	0.1436	101	0.129867	83	0.308063	189	0.05918	35	0.234359	145	0.192139	116	0.192676	124	0.00227639	1.17326	up
gene-TNNI2	TNNI2	1.50365	59	2.59314	102	3.91653	162	3.66308	161	3.04771	118	2.7752	115	3.54936	146	1.67891	76	0.719312	30	1.06607	42	0.477628	18	0.889944	36	1.42881	56	2.09038	87	0.00299601	1.3189	up
gene-LOC505306	LOC505306	15.1492	398	11.6245	308	8.14708	227	11.7278	347	8.08263	210	8.88446	249	9.59443	265	10.6492	324	18.8827	521	15.3947	409	37.8125	948	26.3818	706	11.0565	290	23.0556	643	0.006446	-1.02976	down
gene-ZNF775	ZNF775	0.606374	83	0.881731	122	0.96131	138	0.915878	139	0.169586	26	0.665962	95	0.57957	82	1.88124	330	2.60207	366	1.08341	166	2.06996	300	1.56417	214	0.993914	134	0.770184	111	0.00302692	-1.33923	down
gene-RGS2-2	RGS2	63.7961	5612	92.2909	8196	31.86	2974	21.9736	2179	156.004	13594	87.4297	8201	55.1967	5110	22.573	2303	33.8431	3128	49.3896	4396	35.2542	2965	42.6531	3825	24.0775	2114	23.8875	2232	0.0117875	1.18462	up
gene-LOC101903126	LOC101903126	14.3303	6075	26.3452	11257	11.9394	5384	20.963	10041	8.12717	3378	15.7362	7102	16.1521	7272	2.51794	1270	4.39679	1989	12.0559	5145	3.03081	1260	5.93961	2581	4.49181	1890	8.4642	3823	0.000123656	1.44775	up
gene-SPINT2	SPINT2	7.6196	644	7.29561	622	7.08556	635	6.63454	631	2.37056	199	9.45167	851	8.46578	752	11.0672	1084	23.5759	2091	11.4937	982	22.0613	1780	11.3401	976	10.6049	894	14.597	1309	0.000658361	-1.17865	down
gene-CD247	CD247	107.195	10077	118.314	11225	101.23	10100	129.749	13755	53.89	5020	150.675	15124	121.352	12007	157.292	17163	345.241	34121	137.271	13059	323.915	29115	217.629	20855	143.562	13462	228.73	22842	0.000800631	-1.06498	down
NewGene_7634	--	10.9259	269	6.72761	168	8.83232	231	5.7135	159	5.35996	131	12.7883	336	5.61949	146	22.4094	640	34.7795	900	13.2616	331	25.46	599	17.593	442	16.3136	401	14.9621	391	3.07457e-05	-1.43156	down
gene-CBS	CBS	2.24773	304	2.49918	341	2.40724	346	2.89614	442	0.952534	135	1.4939	215	2.24896	319	4.83583	756	3.91104	554	3.36121	467	7.71946	998	2.49667	344	3.21073	437	3.86999	557	0.00299443	-1.06929	down
gene-EGR3	EGR3	2.02405	419	4.12404	785	5.48739	1142	0.93427	215	1.69211	348	1.51006	315	1.88175	385	0.572008	132	0.933605	198	1.52532	315	0.354555	72	0.452721	94	1.12278	227	0.557791	125	0.00072217	1.63829	up
gene-LOC100336982	LOC100336982	2.67133	127	1.82891	88	1.10671	56	1.60409	86	0.864196	41	2.31862	117	1.49066	75	2.92393	161	6.88408	342	4.14775	199	5.20453	236	4.44813	215	5.53702	262	9.1196	458	1.18183e-06	-1.73784	down
gene-LOC522763	LOC522763	0.917135	217	0.746999	201	1.34847	386	1.57588	481	1.75321	467	1.52634	439	1.51938	433	0.101706	18	0.802805	229	0.813791	196	0.424546	110	1.30966	358	0.092795	23	0.106317	20	0.0490506	1.43439	up
gene-ENTPD8	ENTPD8	0.481452	83	1.05073	178	0.547128	82	0.380357	77	0.027557	6	1.08489	168	1.73493	296	1.18351	239	4.16604	690	1.08027	158	3.25089	435	1.24048	170	3.74591	565	1.35796	214	0.0200304	-1.57383	down
gene-TMEM238	TMEM238	2.0525	181	1.91867	171	3.38203	315	4.19704	415	0.764873	68	2.95888	278	3.01917	280	5.64729	576	5.31001	491	2.81451	249	8.20411	688	3.57342	320	2.94468	258	6.24247	579	0.0194437	-1.01223	down
gene-SCUBE1	SCUBE1	0.100694	45	0.073599	34	0.071114	34	0.126939	64	0.03279	15	0.108981	52	0.060748	29	0.168592	88	0.185084	87	0.141771	65	0.175276	75	0.175654	80	0.152335	68	0.220986	105	0.00158285	-1.1353	down
gene-GSTT1	GSTT1	1.59433	91	1.59773	93	2.43371	149	1.26763	85	0.263696	19	2.60499	156	1.30738	81	1.79595	120	2.39199	142	2.69983	154	6.09052	326	2.36321	138	3.30909	191	3.31157	198	0.0302546	-1.03967	down
NewGene_43284	--	1.01508	453	0.482728	218	0.838976	397	1.24127	624	2.04404	902	0.576734	274	1.05815	497	0.445719	231	0.229484	108	0.751764	339	0.115706	50	0.279466	127	0.629858	280	0.547794	260	0.00863978	1.34358	up
gene-FAM135A	FAM135A	3.02632	1029	4.39858	1600	2.03939	805	1.48074	628	5.20601	1864	1.70806	678	2.94936	1131	1.57921	689	0.688505	272	2.17832	815	0.582565	210	1.97243	684	0.978559	365	0.82159	326	0.0043302	1.27728	up
NewGene_10805	--	6.79231	3990	7.11639	4130	7.44528	4911	0.974048	498	15.3154	8212	0.856238	468	2.27158	1061	1.39956	767	0.245855	137	2.83585	1623	0.348544	166	1.58921	765	0.735393	353	0.687765	405	0.00411539	2.61363	up
gene-LOC107131330	LOC107131330	0.234113	38	0.890032	142	0.925292	155	0.808977	144	1.10259	172	1.20575	203	0.684343	114	0.351338	65	0.160252	27	0.641289	103	0.17943	28	0.042213	7	0.314093	50	0.411983	69	0.0143244	1.48445	up
gene-ABCA6	ABCA6	7.68241	2470	11.0825	3933	8.35023	2958	6.70664	2620	38.8682	11458	6.21826	2158	7.52109	2436	4.5804	1878	1.32619	496	6.31683	2181	4.3325	1454	4.43281	1541	4.4004	1554	1.58507	598	0.0116654	1.65034	up
gene-GAREM1	GAREM1	0.155747	62	0.260264	105	0.116632	50	0.113441	52	0.053695	22	0.184756	80	0.22614	95	0.387635	179	0.543198	228	0.246403	100	0.361847	139	0.336847	137	0.337038	134	0.391833	166	0.00111176	-1.27967	down
gene-SH2D2A	SH2D2A	16.6539	2025	7.11765	874	10.4704	1351	7.47494	1025	4.62342	557	13.3977	1737	7.78588	997	18.4753	2606	20.7952	2657	19.9879	2459	20.082	2334	17.6524	2188	16.2274	1969	19.1446	2472	0.000122411	-1.03158	down
gene-TREM2	TREM2	7.03045	448	17.9231	1121	9.44012	620	9.31019	652	5.44994	346	11.4012	752	7.11579	474	29.5485	2112	16.8326	1123	8.74747	565	24.7515	1515	28.531	1810	14.0519	884	13.8057	938	0.00466985	-1.07879	down
gene-LOC112442408	LOC112442408	53.0771	3360	68.3757	4370	74.157	4981	134.156	9570	14.8823	934	127.035	8575	89.7737	5981	256.511	18831	169.086	11244	100.82	6457	587.809	35569	83.9226	5416	57.3444	3623	129.585	8710	0.0453212	-1.44452	down
gene-LOC100847773	LOC100847773	1.53286	281	1.18748	222	1.57802	304	1.37328	286	0.315185	58	2.23028	435	1.21793	236	3.20818	676	3.56943	691	1.92603	357	4.8663	848	2.1525	404	1.71548	312	2.60693	507	0.00520467	-1.18181	down
gene-ADM2	ADM2	2.76874	517	2.37662	450	2.07832	357	2.30201	491	0.564095	104	2.27455	399	3.77411	672	4.19499	873	5.91731	1177	4.73441	760	10.0227	1737	5.37961	936	2.83996	529	5.59459	993	0.00105854	-1.35073	down
gene-LOC786297	LOC786297	2.63008	99	3.19138	122	0.54578	22	1.27828	55	0.671309	26	1.5738	64	2.42489	96	1.50339	66	5.93325	235	3.65325	140	4.29291	155	7.51863	289	2.00515	76	1.97023	79	0.0431207	-1.17318	down
NewGene_3222	--	1.69534	424	1.91579	483	1.17996	313	0.572915	162	0.572344	142	0.426365	114	0.965308	254	0.146083	43	0.373184	98	1.07947	273	0.217234	52	0.346269	89	0.700946	175	0.418861	112	0.0310779	1.16379	up
gene-BASP1	BASP1	69.7903	6794	94.6294	9316	93.8451	9708	41.1715	4523	130.749	12591	38.5987	4012	115.046	11776	42.0567	4775	27.2811	2811	63.1909	6200	22.4855	2094	55.1831	5472	25.5213	2504	39.7285	4122	0.0053025	1.12026	up
gene-GP9	GP9	1.27665	154	1.44278	176	9.04717	1158	3.22727	439	14.593	1743	5.35216	689	3.17322	403	4.53917	635	1.81595	230	3.06131	374	1.80609	209	1.17681	145	1.91236	231	2.03753	261	0.0428535	1.29508	up
gene-ADAMDEC1	ADAMDEC1	7.58845	986	14.044	1765	7.26132	979	7.42779	1127	13.7061	1933	9.112	1287	8.67466	1157	1.21112	337	0.685143	171	4.59862	628	2.05923	338	2.15808	302	0.896031	126	1.7934	261	1.21274e-07	2.10554	up
gene-RBPMS	RBPMS	6.20763	628	7.04913	701	9.54114	1182	5.46634	691	23.9885	1956	8.15039	942	4.37502	591	6.57701	714	5.84131	388	5.65623	626	2.41148	317	2.52077	328	3.05187	333	3.7516	449	0.00619966	1.15102	up
gene-LY96	LY96	31.674	953	45.2143	1372	32.3775	1033	22.4235	760	63.3849	1888	26.4227	847	49.7213	1573	16.3347	570	12.1299	384	22.8115	694	13.4077	386	25.986	797	18.2427	548	15.4708	494	0.000692219	1.16369	up
gene-LOC100848752	LOC100848752	15.7126	1310	21.662	1692	24.5723	2029	18.1526	1427	66.5082	4846	12.0177	916	50.8578	4034	19.5875	1603	10.1255	777	13.5586	1197	8.2491	599	18.0896	1369	1.93979	137	5.43274	436	0.0315643	1.49107	up
NewGene_1302	--	1.57015	72	0.489877	26	0.478799	28	0.805472	47	0.11797	7	1.16816	60	1.10344	56	0.547261	35	4.33873	199	1.52805	73	3.68387	156	2.94122	132	1.5894	73	1.01061	50	0.0245002	-1.40877	down
gene-C3AR1	C3AR1	0.956946	178	1.4162	266	2.33606	461	4.13749	867	4.93023	908	4.60959	914	1.90684	374	2.14711	463	0.757956	149	1.3181	248	0.874816	156	1.23795	235	1.04815	195	1.30488	258	0.00972123	1.23816	up
gene-HIST2H2AA4	HIST2H2AA4	9.20036	275	10.8881	328	18.9796	600	20.4195	686	5.46853	162	12.4514	396	21.3791	671	3.32958	116	5.22149	164	6.12354	185	8.21508	234	2.78614	85	2.26614	68	6.59423	209	0.0012082	1.44033	up
gene-IGFBP7	IGFBP7	1.88926	115	0.532755	33	0.709446	46	1.74175	120	0.39776	24	0.736958	48	1.3177	85	2.91727	206	3.60681	231	1.89881	117	5.2353	304	3.60747	224	2.16357	132	4.04669	261	0.000163257	-1.75947	down
gene-CAVIN1	CAVIN1	0.127897	27	0.158892	33	0.231278	51	0.249307	58	0.214312	44	0.32336	71	0.365685	77	0.339547	81	0.9411	202	0.352499	73	0.376354	73	0.734482	153	0.510443	104	1.17779	256	0.00241386	-1.42601	down
gene-GATM	GATM	5.84998	736	16.9081	2135	9.11713	1211	11.0101	1554	43.4626	5379	12.775	1703	8.39915	1105	5.00997	727	3.87938	510	5.22394	665	2.40588	288	3.82386	490	4.90309	616	8.15425	1092	0.000692219	1.77248	up
gene-MGMT	MGMT	8.7443	449	11.9477	587	13.3855	719	14.3398	807	4.06954	208	20.7749	1076	13.9603	720	26.8467	1485	26.1866	1318	16.146	796	37.7155	1743	20.4673	1039	13.0527	643	29.6924	1510	0.00706566	-1.01611	down
gene-LRRC63	LRRC63	0.894627	137	2.60649	380	1.85091	294	0.197383	35	7.33455	975	0.384903	63	0.647555	106	0.547892	100	0.341025	56	0.705374	110	0.245617	37	0.160816	26	0.371115	56	0.225383	38	0.00213501	2.42123	up
gene-TARS	TARS	92.2961	13941	140.368	21404	110.63	17729	78.9062	13431	265.601	39742	76.8513	12378	125.565	19961	54.8259	9605	47.873	7597	72.3165	11052	34.7006	5011	92.1107	14182	53.6025	8080	56.2533	9022	0.00235557	1.17829	up
gene-HID1	HID1	0.094932	18	0.548923	101	0.182126	37	0.088243	19	0.041144	8	0.246257	50	0.115338	23	0.654081	140	0.222461	44	0.314203	59	0.308439	55	0.716604	134	0.360295	66	1.08881	214	0.0236103	-1.51647	down
gene-LOC751811	LOC751811	2.38593	379	3.3208	539	1.76063	282	3.78801	683	0.436502	70	2.78692	475	3.13792	522	3.48942	644	7.42464	1214	3.49059	552	9.34866	1389	6.97297	1118	3.83438	607	3.8222	630	0.00972123	-1.19197	down
gene-LY6E	LY6E	93.0585	5996	69.5087	4522	123.186	8422	115.499	8387	63.3845	4046	139.439	9581	109.252	7409	237.295	17733	276.217	18697	155.728	10152	351.111	21627	162.393	10666	115.687	7439	239.257	16369	0.000250185	-1.18308	down
gene-RSU1	RSU1	64.5289	4932	83.5189	6444	132.266	10726	97.5953	8406	258.221	19550	124.086	10113	105.301	8470	57.0898	5061	57.6339	4628	58.9982	4563	37.4747	2738	52.8615	4119	50.2329	3831	56.3643	4574	0.000474217	1.27409	up
gene-IFI47	IFI47	50.2581	4851	5.65389	545	4.50582	458	37.9425	4131	1.67901	160	9.70141	991	30.7263	3116	72.7534	8139	78.772	7980	48.7671	4761	48.6961	4492	57.4362	5650	37.3798	3591	89.1091	9127	0.0277032	-1.72132	down
gene-ANKRD22	ANKRD22	5.44746	612	6.69252	630	2.79721	446	2.08988	484	9.25378	1443	3.81956	509	3.58787	886	1.31617	208	1.32645	184	3.73083	498	0.427499	118	1.73332	422	3.4023	502	1.18954	121	0.006446	1.37848	up
NewGene_49266	--	0.6202	71	0.871524	93	0.703218	80	0.825605	99	0.931443	107	0.258967	32	0.860567	94	0	0	0	0	0.466781	54	0.153005	14	0.203344	21	0.411389	46	0.115914	15	0.0377119	1.97163	up
gene-LOC615640	LOC615640	0.336058	24	0.857085	62	0.430968	33	0.478174	39	0.331578	24	0.577799	44	0.683259	52	1.07562	89	5.11011	383	0.871938	63	2.45936	168	1.60772	117	0.393673	29	2.01452	153	0.00152567	-1.93226	down
gene-NAALADL1	NAALADL1	1.03511	152	1.37858	204	0.946266	147	1.43795	237	0.677854	99	1.1966	187	0.78566	121	2.31866	394	3.29822	507	1.5061	223	2.27442	318	2.42121	361	3.10913	454	1.81905	283	1.10301e-05	-1.20243	down
NewGene_50245	--	2.50244	550	3.2006	782	3.11208	540	0.392935	96	1.42832	221	0.399456	102	0.791906	103	0.383456	77	0.308408	68	2.17882	436	0.257792	65	0.281934	73	0.283983	38	0.22115	53	0.0368412	1.57923	up
gene-CRYBB1	CRYBB1	13.0902	617	9.65822	474	14.3216	720	14.2223	767	2.02026	94	20.3683	1006	18.3823	905	28.3821	1534	54.1312	2646	15.9392	756	39.2024	1736	21.6069	1026	16.7181	805	31.8639	1585	0.00749077	-1.25907	down
gene-ATP6V0A4	ATP6V0A4	4.62105	827	2.3602	422	3.32371	631	2.93121	591	0.987829	176	3.83123	733	3.06974	578	6.3499	1321	6.78923	1274	5.17361	929	5.07353	869	8.31136	1516	5.57914	985	5.68533	1065	0.000190276	-1.07801	down
NewGene_12932	--	2.46371	177	1.23663	68	1.06075	62	1.2809	79	0.949499	52	1.3182	77	1.01264	58	2.28016	201	1.31422	75	2.48112	184	3.1728	216	3.24974	257	2.75529	203	2.70541	253	0.00138804	-1.33037	down
NewGene_51899	--	0.484278	136	0.28491	81	0.398423	119	0.181989	58	0.4257	118	0.246167	74	0.390818	115	0.131965	43	0.067053	20	0.262013	75	0.053076	15	0.115673	33	0.115357	33	0	0	0.0161789	1.71692	up
NewGene_33189	--	4.0199	1691	3.12214	1285	5.26506	2051	0.555994	223	7.47834	2274	1.01311	365	3.84439	1528	1.61455	664	0.691007	330	3.93141	1378	0.665668	224	2.0032	740	0.854371	267	1.73749	561	0.0407006	1.25864	up
gene-SIRPB1	SIRPB1	8.38089	1592	14.1214	2733	18.7811	2670	16.2189	3049	25.2276	4603	18.5565	3436	10.1477	1906	6.6952	1408	2.48848	449	8.75717	1585	11.8908	2150	11.1862	2062	6.19694	1212	3.53384	678	0.0184006	1.05669	up
gene-PAXX	PAXX	29.1437	1359	30.3078	1431	33.0295	1649	28.0712	1470	10.4177	491	37.6628	1869	31.7845	1568	67.4447	3719	54.6602	2662	37.7453	1804	78.7378	3500	40.1387	1916	40.7847	1914	61.0205	3038	0.00119799	-1.00823	down
NewGene_24918	--	2.24669	209	2.46615	298	2.08393	186	0.444614	60	1.27987	138	0.471882	46	0.909238	105	0.106344	12	0.134801	18	1.68345	143	0.024211	3	0.501083	53	0.196538	18	0.175168	20	0.013506	2.01485	up
gene-NLRP3	NLRP3	9.7681	2041	38.5028	8182	6.48333	1528	6.77257	1690	12.9517	2869	5.38546	1197	6.63449	1569	5.66049	1495	2.74628	657	7.5518	1653	3.65262	794	4.99539	1126	10.1778	2226	3.0963	731	0.0235079	1.17861	up
NewGene_60387	--	1.00538	55	1.07662	60	2.39146	139	1.3575	84	1.18342	64	2.39799	140	2.29707	132	0.866854	55	0.397318	23	0.808892	45	1.3925	73	0.822663	46	0.544503	30	0.40024	24	0.0210888	1.1074	up
NewGene_10839	--	14.8521	1109	18.8608	1404	10.1301	802	24.9234	2191	3.90586	296	14.4517	1209	14.5369	1219	31.0429	2736	36.907	2998	20.7461	1638	39.7104	3139	27.2442	2189	20.1462	1532	41.5642	3150	0.00160024	-1.19229	down
NewGene_23421	--	0.456527	118	0.77681	202	2.17284	596	0.636448	187	9.40097	2218	0.556281	154	1.38472	374	0.33359	101	0.303524	84	0.463878	122	0.133117	34	0.710171	189	0.056399	15	0.170929	48	0.00249951	2.90814	up
gene-MX2	MX2	13.4126	2994	14.2454	3141	34.4544	8460	16.194	4217	221.377	46196	11.9274	2939	31.0682	7519	9.50774	2537	11.2567	2689	12.4783	2907	5.43281	1201	14.3004	3245	5.64806	1293	8.25346	1981	0.00504888	2.46692	up
gene-OGN	OGN	5.11892	595	2.96907	349	3.97817	491	3.51442	461	6.16989	711	2.71163	337	3.95443	484	1.22946	166	14.3849	1757	6.68365	786	19.877	2209	12.3542	1464	6.53546	759	7.26037	897	0.0170033	-1.28327	down
gene-SYNPO	SYNPO	0.301908	91	0.381203	110	0.362676	116	0.257852	84	0.293008	92	0.261153	80	0.299687	100	1.04862	344	0.767877	235	0.372973	109	1.25076	360	0.673615	203	0.685952	195	0.384305	127	0.001273	-1.27425	down
gene-TARP	TARP	3.8745	296	2.38191	184	2.67406	217	2.73896	236	4.13495	313	3.91186	319	1.99754	161	4.06038	360	4.65294	392	4.6769	361	18.2995	1334	9.62503	749	3.75741	287	5.16122	418	0.00891821	-1.26275	down
gene-MOGAT1	MOGAT1	0.218168	79	0.486301	153	0.24929	96	0.241831	99	0.407766	147	0.108679	42	0.215963	83	0.016158	7	0.032218	13	0.197145	73	0.211927	26	0.173741	65	0.09901	36	0.07081	21	0.0142382	1.56812	up
gene-DPYSL3	DPYSL3	3.58494	776	2.57846	548	7.33834	1657	5.16966	1221	6.24297	1350	2.29653	525	4.20551	867	1.44009	372	1.62785	369	3.11227	665	0.590548	126	1.45209	327	0.983127	215	0.685125	159	0.000187895	1.66815	up
NewGene_23559	--	1.40092	62	0.582185	26	1.08037	51	0.91952	46	1.07775	47	1.40586	66	0.647491	30	2.17125	111	2.48854	115	1.66367	74	3.56837	150	1.73243	78	1.6519	73	2.04099	95	0.00499896	-1.14837	down
gene-DBNDD1	DBNDD1	1.16907	147	1.17068	135	0.901628	103	1.0618	119	0.200465	28	0.869172	105	1.48715	165	3.41131	422	2.24032	258	1.59788	173	3.86279	390	2.3401	250	2.47152	276	1.93485	217	0.000420275	-1.39556	down
NewGene_10761	--	3.65474	2174	9.10413	5776	5.15161	2973	2.99243	2146	6.8415	4396	2.24951	1516	7.43097	5017	0.973	493	0.772449	618	5.7616	3550	0.895102	672	3.6373	2294	1.48697	955	1.63736	893	0.0111861	1.38406	up
gene-RBM47	RBM47	14.2348	3733	18.116	4783	12.69	3530	6.73857	2007	36.3838	9522	9.4772	2630	14.0499	3817	9.06208	2808	6.24111	1734	11.9854	3168	6.10382	1472	10.6647	2833	6.27191	1641	5.3032	1490	0.0148185	1.07901	up
NewGene_45205	--	1.3171	407	1.227	383	0.83393	274	0.397356	139	1.21388	372	0.403175	133	1.61065	524	0.497842	179	0.170572	56	1.12393	352	0.133703	40	0.658383	208	0.189931	59	0.136728	45	0.0380217	1.30379	up
gene-MAP3K8	MAP3K8	84.9731	17738	131.868	27275	98.1491	20795	74.8327	17198	47.3236	8423	59.1192	12770	90.0274	19286	31.2711	7251	11.5231	2310	67.9656	13437	12.4195	2248	35.1583	6858	43.173	8525	31.7318	6591	0.000582226	1.3797	up
gene-FAH	FAH	0.757291	60	1.29885	103	0.633091	53	0.763164	68	0.237341	19	0.845457	71	0.466085	39	1.46472	133	1.48901	123	0.817391	65	2.30745	173	1.4163	113	1.28817	101	0.797455	67	0.0298288	-1.00286	down
gene-C3H1orf162	C3H1orf162	46.1717	2647	66.8705	3856	76.0672	4609	22.2534	1417	763.752	43420	25.1617	1535	89.6131	5369	27.2851	1839	16.8087	1061	40.1583	2307	10.2666	574	40.2243	2443	23.3248	1335	15.639	997	0.00440371	2.84493	up
NewGene_20050	--	2.11817	507	1.69083	408	1.79974	473	0.688503	133	1.80109	371	0.745985	175	2.29526	427	0.321029	93	0.47938	119	1.57273	404	0.550969	84	0.946097	176	0.643602	115	0.455087	94	0.0166971	1.22454	up
gene-NFIL3	NFIL3	20.7763	2340	65.3515	7331	28.6458	3382	18.3654	2259	134.926	14530	18.0996	2070	38.564	4520	23.6155	2953	9.88826	1141	20.5188	2250	15.053	1563	25.959	2931	15.3601	1708	11.7428	1401	0.0210893	1.5163	up
NewGene_31430	--	2.62336	322	4.63446	362	4.04352	317	2.26596	212	1.65062	164	0.814944	117	2.06707	162	0.119024	22	0.772912	73	2.86309	214	0.457884	69	1.14417	86	0.57438	74	0.198787	26	0.006446	1.53142	up
gene-ATP8B4	ATP8B4	5.39475	1653	8.46955	2657	5.93676	1928	4.41064	1534	15.9603	4869	5.74697	1880	6.00379	1990	2.96879	1100	3.09517	1008	4.81434	1512	2.63524	799	4.4925	1420	4.24289	1319	3.06248	1022	0.00429329	1.08618	up
gene-LOC504773	LOC504773	21.3741	891	10.5039	440	26.1711	1132	7.51192	363	22.4176	952	6.89222	311	22.5433	971	12.4007	555	3.36626	140	17.1296	718	3.71628	164	7.76279	337	1.79001	83	7.21715	338	0.0388301	1.15937	up
NewGene_4220	--	1.88384	676	2.62887	967	2.14135	822	1.10408	449	4.89497	1258	1.45985	589	2.22494	819	1.0785	459	0.215691	81	1.47666	535	0.614263	204	1.62892	354	1.45432	537	1.11711	407	0.0100669	1.17513	up
gene-APOBEC3Z1	APOBEC3Z1	6.72561	278	16.1602	673	30.0305	1314	4.51449	210	105.079	4292	5.32703	235	40.5677	1761	14.3586	687	2.02304	88	6.5801	275	0.572927	23	5.85339	246	2.39451	99	1.50125	66	0.00813034	2.78637	up
gene-PTPN14	PTPN14	0.104544	64	0.156387	96	0.266674	172	0.134663	92	0.304266	183	0.277186	180	0.171791	110	0.093943	67	0.082557	53	0.167836	103	0.058627	34	0.095627	60	0.044903	28	0.087056	57	0.0106498	1.17703	up
gene-DSTN	DSTN	18.7674	745	17.9369	719	52.1922	2197	13.5084	604	26.0939	1026	27.0083	1143	51.4243	2147	13.4382	619	9.41269	393	17.2518	693	8.78125	333	7.01185	284	5.49331	218	9.9766	421	0.000280487	1.51961	up
gene-KREMEN1	KREMEN1	1.14331	316	2.32455	647	1.82893	535	1.6162	502	11.8831	3233	1.8079	532	2.19037	636	1.92912	617	1.26876	368	1.45369	406	1.62301	428	2.09091	588	0.879512	242	0.781922	229	0.0401843	1.30267	up
gene-LOC104973826	LOC104973826	25.6864	4303	33.4448	5732	23.8136	4299	15.7125	3074	105.11	17350	18.1891	3319	27.0479	4941	16.0285	3249	9.33629	1704	22.5474	3793	9.46367	1557	22.8125	3939	8.2747	1437	11.068	2037	0.00754381	1.41053	up
gene-ZFP37	ZFP37	0.373584	70	0.479452	90	0.235862	47	0.363891	77	0.251711	43	0.34464	69	0.353347	69	0.308238	61	0.979772	191	0.368831	66	0.748516	133	0.816053	147	0.72459	121	0.91859	181	0.0132924	-1.01833	down
gene-TTC7B	TTC7B	0.895875	170	2.11252	424	0.424063	90	2.43877	546	7.34804	1445	5.70455	1141	2.4298	508	0.667598	154	0.800279	167	0.71501	136	0.870177	165	1.25785	241	0.939171	186	0.264797	56	0.00133664	2.02088	up
gene-LOC100298356	LOC100298356	1.66121	253	9.94774	1525	3.8462	620	1.40991	242	7.22844	1088	1.5026	244	3.98925	638	1.09402	193	0.92777	149	1.91736	295	0.420708	62	1.98443	308	0.96128	146	1.42404	230	0.00157327	1.81887	up
gene-HES1	HES1	6.2708	487	6.58707	516	10.2319	842	7.99086	699	8.54857	657	5.72291	474	5.81184	475	3.83444	345	0.715412	59	4.79434	377	2.42406	180	3.36429	266	4.98429	386	5.49383	453	0.0162123	1.01165	up
gene-RNF149	RNF149	120.717	29099	125.94	30648	96.6176	24711	57.6438	15659	116.77	27885	56.8401	14611	122.643	31115	39.6185	11076	29.7452	7533	92.2189	22491	22.9852	5297	60.8755	14959	49.3785	11879	28.2205	7224	0.00177724	1.14326	up
NewGene_4444	--	13.068	1163	15.3544	1436	19.5004	1893	2.8099	267	19.625	2309	2.50478	255	11.0761	1043	3.44366	300	0.914564	119	7.80386	678	0.309651	44	3.9501	391	0.457272	49	0.601456	60	0.00501034	2.46559	up
gene-ACTN3	ACTN3	0.498417	80	0.172657	29	0.497416	86	0.345689	62	0.28794	47	0.503499	88	0.203163	35	1.03964	195	1.76496	290	0.730952	120	0.801523	123	0.532388	85	0.508343	82	0.843336	144	0.0034215	-1.33578	down
gene-LAMA4	LAMA4	0.585887	193	0.721452	244	0.330199	116	0.374751	137	0.187112	57	0.479589	172	0.46826	167	0.707439	249	1.82417	606	0.690621	220	1.20191	389	0.769831	255	0.460232	156	0.874886	303	0.0115702	-1.09326	down
NewGene_26902	--	2.09919	647	1.03473	427	2.12848	702	2.2296	700	1.36461	376	0.883143	351	1.85858	703	1.05722	323	0.104346	51	1.36747	561	0.239272	126	0.837234	255	0.429069	132	1.08174	332	0.0213592	1.11646	up
NewGene_28025	--	0.297364	340	0.257424	297	0.858804	1041	1.207	1554	0.660782	748	0.446269	544	0.777834	936	0.337842	448	0.12397	149	0.318868	369	0.041399	46	0.242957	283	0.164306	188	0.370431	450	0.00499044	1.49415	up
NewGene_23670	--	4.19226	438	3.49431	388	4.1109	479	3.78043	468	16.1869	1732	3.19942	361	5.4507	629	0.690745	88	0.403121	47	3.40035	378	1.00527	106	2.54409	283	2.85247	313	1.65696	194	0.00307198	1.79682	up
gene-FAM49B	FAM49B	117.776	12065	130.115	13645	135.844	14755	112.366	12864	320.369	32375	96.128	10753	145.956	15990	68.4776	8121	65.4777	7193	98.4715	10184	59.1771	5736	92.559	9709	84.7684	8807	77.6433	8628	0.0041712	1.0106	up
NewGene_3617	--	2.6238	1420	2.20045	1202	3.28719	1887	0.305403	187	1.2116	650	0.481631	278	0.510887	291	0.163757	103	0.251759	144	1.57067	860	0.054821	29	0.41073	227	0.25069	136	0.155525	90	0.0313164	1.93561	up
gene-SLC2A9	SLC2A9	10.9985	3044	18.123	5048	7.31281	2287	7.1026	2342	28.4563	8018	5.80222	1808	15.5901	4712	10.2295	3241	4.37475	1304	9.47527	2832	5.52127	1586	8.67852	2535	4.32887	1189	3.93914	1215	0.0265763	1.05203	up
gene-NCR3	NCR3	21.6836	1133	22.1673	1157	20.3605	1159	29.2198	1734	6.24084	326	37.3413	2039	22.7335	1268	53.821	3241	75.3551	4082	28.9644	1537	94.9022	4742	50.6851	2694	39.7557	2076	63.0649	3494	0.00019092	-1.43789	down
NewGene_31964	--	1.37752	953	2.28239	1618	2.09014	1134	1.20272	507	2.04022	894	0.659184	350	3.31975	1236	0.250612	304	0.256804	109	1.06868	697	0.375654	219	0.571658	262	0.642203	195	0.43255	166	0.000236981	1.79341	up
NewGene_10901	--	0.76082	103	0.939607	141	1.17828	177	0.527416	71	4.46604	565	0.418043	64	1.00997	155	0.204172	39	0	0	0.701893	90	0.200855	32	0.578238	70	1.15654	137	0.220374	32	0.0394405	1.84105	up
NewGene_26448	--	4.51699	3234	5.1596	3190	4.12676	2863	0.192464	186	2.20232	1058	0.268727	263	1.479	900	0.194377	191	0.072068	53	2.17259	1672	0.154428	146	0.477136	344	0.097327	89	0.123671	118	0.0372088	2.19337	up
gene-CCDC106	CCDC106	4.42805	338	4.82291	372	4.61782	374	5.08384	438	1.81875	138	5.25211	428	4.20589	338	4.50042	399	8.20637	658	9.4282	728	19.0148	1387	15.5349	1209	6.61824	504	14.1049	1143	0.000207828	-1.42764	down
gene-SLC45A3	SLC45A3	0.610034	136	0.508584	103	0.286731	69	0.414665	105	0.241216	54	0.380245	91	0.364122	79	0.548425	144	1.80917	352	0.597556	137	3.34809	571	1.3534	259	0.525835	119	1.32925	269	0.000615535	-1.66313	down
gene-CCDC85C	CCDC85C	1.17466	261	0.498088	113	0.601904	142	0.75945	191	0.272714	61	0.532183	127	0.602259	142	1.7463	452	1.49547	348	1.15827	259	1.14465	244	1.19416	270	1.06208	234	0.924523	217	0.00194378	-1.02477	down
gene-LOC527744	LOC527744	24.2364	2763	249.757	28737	35.8039	4330	8.8208	1133	63.6327	7185	6.85673	834	36.3672	4363	26.2095	3465	8.17722	980	22.6839	2616	12.3761	1349	12.7484	1482	24.7722	2818	11.1457	1349	0.0332907	1.87441	up
gene-PGLYRP4	PGLYRP4	1.80383	377	1.84171	389	0.834502	176	0.993675	237	5.70032	1188	0.547387	124	3.92131	866	0.739406	182	0.183922	41	1.12928	240	0.066482	14	1.31994	273	0.359242	76	0.262585	59	0.00612489	2.0689	up
gene-TSHZ3	TSHZ3	0.272605	74	0.283965	78	0.084292	25	0.290601	89	0.105735	29	0.218698	63	0.243943	70	0.45305	142	0.498301	142	0.342816	94	0.637852	165	0.461206	127	0.310503	84	0.370116	107	0.00699194	-1.0928	down
gene-CYP2S1	CYP2S1	0.334846	52	0.508773	80	0.332361	55	0.2457	44	0.31874	49	0.441213	73	0.242808	40	0.776961	139	0.982962	159	0.4731	75	1.1273	166	0.785021	124	0.533258	83	0.848846	140	0.00114728	-1.22604	down
gene-GPR25	GPR25	3.51078	384	4.77506	527	2.92854	340	3.51591	433	2.55052	276	7.58617	884	5.14836	592	21.6634	2745	11.4082	1309	7.95381	879	13.4827	1408	9.16007	1020	3.54425	387	10.6234	1233	0.000539586	-1.45044	down
gene-CCR8	CCR8	5.98908	1494	3.51627	685	2.89752	639	3.75462	992	2.22024	322	5.53738	1029	4.05373	1076	6.87975	1687	10.8559	1918	8.05715	1417	12.4748	1861	11.3993	1872	11.3419	1856	5.40249	1315	0.000620021	-1.0161	down
gene-REEP2	REEP2	5.7591	755	8.7586	1009	18.7786	2291	10.0854	1295	12.9835	1430	16.2927	1818	10.4554	1297	9.87972	1190	4.54529	540	8.64443	1032	2.9368	311	3.78736	451	5.36799	601	3.69854	450	0.00227639	1.12203	up
gene-ALOX5AP	ALOX5AP	21.1675	905	38.3332	1654	30.5585	1386	25.1727	1213	144.728	6128	28.9814	1321	43.7711	1969	22.3969	1111	15.5822	700	24.8835	1076	18.4646	755	27.4971	1198	18.2853	780	17.5873	799	0.0117923	1.30602	up
gene-LOC613677	LOC613677	1.8821	176	3.5183	342	2.91566	295	2.52839	266	5.40399	506	3.24171	333	1.87624	191	0.849821	93	0.790755	80	1.32692	129	1.08385	101	1.31053	129	1.60402	154	1.21512	125	0.000169609	1.407	up
gene-IL1RN	IL1RN	80.0184	8087	448.11	45713	96.1643	10315	69.5813	7932	242.004	24262	68.7243	7409	89.4888	9521	89.8897	10550	34.2277	3639	81.0952	8294	60.7999	5886	75.0002	7730	92.4472	9328	35.9039	3857	0.0436237	1.26223	up
NewGene_14822	--	0.539821	73	0.507597	71	0.658762	89	0.686562	103	0.254074	38	0.353371	66	0.458805	62	1.05611	166	1.06612	158	0.749338	107	0.952856	123	1.10224	153	0.918753	130	1.01359	149	7.6992e-05	-1.03085	down
NewGene_22437	--	5.55709	938	11.1043	1577	21.6762	2447	10.7189	1575	27.612	4606	13.2303	1631	13.9456	2083	4.63399	571	4.88972	619	5.47784	850	2.46679	249	3.27406	387	6.38754	640	4.38575	544	1.79169e-06	2.0312	up
NewGene_2583	--	1.8838	371	3.33593	701	2.60078	513	5.72019	1226	5.72022	1254	7.05409	1455	5.30242	1017	2.57815	556	0.081299	29	1.54496	361	1.01978	193	3.33415	677	3.91727	766	1.61014	362	0.0475439	1.17613	up
gene-MINDY3	MINDY3	118.462	14545	171.585	21366	386.753	51530	218.478	30199	451.447	55677	326.017	43686	317.098	41106	61.1824	8942	108.928	14428	104.309	13131	63.3703	7604	62.689	7973	109.972	13656	73.0654	9624	3.43458e-07	1.79545	up
gene-CPZ	CPZ	0.506245	57	0.482801	55	0.705791	85	0.887535	113	0.115671	13	0.881998	106	1.15863	138	1.92149	251	2.62402	311	1.16653	133	2.64639	285	1.43413	165	1.40398	158	1.77363	212	0.0012253	-1.53428	down
gene-LRFN3	LRFN3	2.95282	486	2.23741	365	2.72501	451	2.7805	509	1.34157	222	2.37508	413	2.06624	333	5.06235	949	6.22887	1011	4.0887	683	6.22694	934	3.61966	573	4.13948	676	4.89271	853	2.56114e-06	-1.10374	down
gene-GK	GK	6.80684	1408	9.5517	1992	5.54386	1213	5.29534	1240	21.4595	4353	4.17701	921	7.56175	1643	4.72099	1125	3.0064	648	5.10832	1061	3.58463	704	4.61274	973	4.22376	872	3.4709	759	0.00945486	1.14941	up
NewGene_27070	--	6.87671	426	6.675	437	15.4401	1083	5.07884	426	4.66012	312	6.47722	464	12.6154	832	2.65601	175	3.10327	227	5.89644	383	1.82766	119	2.07157	177	3.34153	242	2.73397	193	0.000174752	1.36526	up
NewGene_47698	--	0.430775	84	1.00174	232	0.312179	76	0.348492	90	0.209608	48	0.533908	112	0.494	114	0.150486	40	0.23389	47	0.299791	70	0.151671	34	0.06341	15	0.058423	14	0.195913	48	0.0076455	1.44738	up
gene-MAP2	MAP2	2.90894	905	3.49436	1104	5.83336	1922	2.79805	1726	10.5609	3424	6.00073	1995	3.48943	1141	1.24216	789	2.10434	695	3.54585	1105	0.655742	349	1.12036	636	1.76305	543	1.01814	597	0.000378655	1.4337	up
NewGene_33409	--	4.34879	519	3.87067	467	2.27453	288	1.16009	156	0.749204	89	0.925237	118	1.40101	176	0.318651	45	0.155326	20	2.27072	274	0.502727	58	0.361283	44	1.67393	200	0.395687	51	0.046694	1.38039	up
gene-LOC101904667	LOC101904667	0.739815	41	0.994979	56	0.851109	50	0.914193	57	0.359789	20	0.947461	56	0.746736	44	1.0896	70	22.9913	1327	2.72405	152	1.33182	70	4.12802	232	0.966528	53	1.11696	66	0.000717019	-2.67681	down
gene-EMB	EMB	28.0587	5173	43.2497	8296	19.5851	3858	16.916	3840	69.2121	13069	19.3941	4014	31.8055	6428	13.066	2852	12.2505	2343	23.1758	4450	10.0869	1824	21.9064	4318	14.9526	2936	13.8492	2780	0.00640744	1.13596	up
gene-ADGRG1	ADGRG1	20.8977	4160	8.1912	1669	14.131	3013	16.923	3836	6.24283	1219	18.7392	3955	14.565	3144	52.4874	12504	33.2984	7152	28.5116	5712	58.5599	10944	42.7987	8908	28.0142	5666	34.2253	7280	5.13587e-07	-1.56429	down
gene-CD55	CD55	217.224	35479	281.11	46411	235.9	41153	227.425	42893	678.761	111514	212.335	37682	254.777	44293	121.772	23502	60.6297	10492	187.556	31208	78.799	12459	153.451	25903	129.328	21450	134.727	23573	0.00080248	1.35795	up
gene-LOC100300896	LOC100300896	2.60844	414	3.81783	621	1.48317	260	5.94956	1022	4.66347	768	1.82203	338	2.1276	379	8.43846	1514	10.7001	1704	3.67846	584	6.39654	829	8.94715	1405	3.73851	612	7.3523	1190	0.0160936	-1.04744	down
gene-GP6	GP6	5.15884	420	7.10773	579	17.4429	1492	10.25	935	17.1016	1359	14.3216	1236	4.40438	368	7.9597	735	5.42693	459	6.3989	515	4.04761	316	3.24288	266	4.8877	397	2.84405	243	0.0104097	1.14398	up
gene-PTPN7	PTPN7	25.0477	3370	18.5421	2512	21.2182	3027	27.9706	4233	6.46033	863	28.5422	4089	22.3446	3155	40.9752	6397	53.5661	7566	34.6526	4708	60.7009	7768	41.3505	5640	30.1156	4022	41.8502	5992	0.000504819	-1.09566	down
gene-C5AR1	C5AR1	83.0731	12418	79.094	11936	74.6373	11838	37.8464	6376	240.849	35665	38.2183	6092	118.283	18609	39.0027	6762	21.2351	3335	75.1081	11359	20.6984	2958	56.9108	8672	27.9851	4175	28.4711	4519	0.020607	1.41743	up
gene-IFIT5	IFIT5	16.4443	2795	23.5121	4034	33.0844	5965	17.7257	3395	65.531	11032	17.444	3161	29.9361	5354	9.62984	1898	7.21728	1289	13.0736	2248	6.64803	1080	16.2038	2807	11.5311	1956	8.26773	1492	0.000187895	1.56949	up
NewGene_251	--	1.81913	99	1.60201	205	3.30619	353	0.713223	101	4.32446	471	1.35999	170	1.77154	187	1.31909	182	0.453051	51	1.11103	70	0.129369	18	0.922081	110	0.494474	61	0.447608	44	0.00630631	1.67487	up
gene-ZNF580	ZNF580	2.24743	168	1.45076	110	2.25697	179	2.92278	246	0.311814	24	2.72069	217	2.41222	190	3.8058	329	4.68606	367	2.94033	222	5.61257	400	3.2556	248	2.75129	205	5.15544	408	0.0166078	-1.06415	down
gene-GDPD5	GDPD5	3.69062	863	3.03608	714	2.36867	582	3.57996	936	1.3893	318	3.47928	862	2.65627	650	5.71229	1592	5.78032	1435	4.96798	1170	7.09128	1569	6.40365	1509	6.03023	1400	5.58522	1373	2.00671e-07	-1.10586	down
gene-LOC100139670	LOC100139670	106.347	22473	131.142	28123	182.415	40670	42.2409	10139	841.489	176660	37.8673	8601	253.644	56856	61.0219	15073	24.562	5496	78.8053	16981	9.64855	1965	101.258	21941	13.0936	2784	29.1328	6589	0.00942726	2.48658	up
gene-SERPING1	SERPING1	0.670159	63	0.935518	92	0.387954	44	0.818482	99	0.669963	71	0.617615	71	1.23816	136	1.26097	157	2.32045	215	1.04131	104	2.47326	253	1.58477	149	0.906274	86	2.00986	222	0.0105859	-1.11213	down
NewGene_21934	--	8.69282	1184	12.2527	1685	7.69009	1112	1.28682	198	6.93922	937	1.04345	152	4.92689	707	1.01881	161	0.23489	34	4.11407	567	0	0	1.40655	196	0.083929	12	0.090401	14	0.0383308	2.68671	up
gene-C1RL	C1RL	6.08349	650	8.69543	971	6.11734	686	3.69274	426	12.1923	1434	3.71955	440	10.1755	1130	3.29575	429	2.50635	271	5.28505	606	2.81877	271	5.62725	623	2.15341	221	2.59003	308	0.0114842	1.1302	up
gene-MCTP2	MCTP2	17.2927	3801	16.3655	3720	12.3622	3026	6.33129	1651	40.5278	9299	6.65425	1616	19.6214	4839	7.15296	1948	4.56675	1107	13.221	3117	3.15949	715	11.4504	2615	4.16601	939	5.64311	1400	0.0106201	1.35206	up
gene-CST7	CST7	15.1396	860	14.2486	795	12.9809	738	20.6372	1228	9.01057	459	23.1086	1365	14.0731	792	41.5508	2399	61.4061	3192	30.4684	1553	61.8284	2801	38.771	2005	20.6991	1114	47.4297	2429	4.83902e-06	-1.40941	down
NewGene_31228	--	1.64607	265	1.92282	329	1.17149	215	0.2918	55	1.40748	272	0.19968	31	1.3302	215	0.163752	40	0.169174	33	1.47246	227	0.316439	47	0.316378	67	0.348125	66	0.255942	48	0.0363854	1.44507	up
gene-VNN2	VNN2	242.508	25520	339.921	36111	261.235	29176	181.852	21576	557.087	57759	204.415	22945	399.98	44345	129.2	15768	79.049	8773	178.123	18984	95.6608	9637	154.375	16558	73.2565	7699	81.8939	9172	4.96005e-05	1.50442	up
NewGene_25854	--	0.789595	422	1.19102	612	1.28028	642	0.756636	238	0.505092	295	0.170348	100	0.465462	236	0.081781	58	0.056349	45	0.650361	330	0.131897	54	0.068006	42	0.059901	28	0.152385	71	0.00211532	2.02954	up
gene-PARD3B	PARD3B	0.43631	188	0.379077	166	0.72242	333	0.341852	168	0.735536	317	0.530567	246	0.346761	159	0.194445	98	0.213317	98	0.401021	176	0.181637	74	0.201892	90	0.102102	45	0.216593	100	0.00266423	1.22293	up
gene-ACTN1	ACTN1	37.7022	7382	30.4021	6024	29.0072	5985	28.874	6342	23.343	4483	42.2969	8645	27.4468	5690	52.7256	11807	99.0944	20283	51.5838	10102	79.784	14683	60.1153	12007	39.9724	7727	47.4305	9857	0.00011412	-1.02599	down
gene-EBF4	EBF4	0.708874	109	0.303292	48	0.703491	116	0.346801	61	0.193505	30	0.685257	112	0.163565	27	0.454571	81	1.50684	243	1.05713	164	1.18339	176	0.606515	96	0.872553	135	0.79239	130	0.0228742	-1.11805	down

## Sheet: S6.DEGs (Blood, Autumn)
#ID	gene_name	CHC11-1_FPKM	CHC11-1_count	CHC11-2_FPKM	CHC11-2_count	CHC11-3_FPKM	CHC11-3_count	CHC11-4_FPKM	CHC11-4_count	CHC11-5_FPKM	CHC11-5_count	CHC11-6_FPKM	CHC11-6_count	CHC11-7_FPKM	CHC11-7_count	XJBC11-1_FPKM	XJBC11-1_count	XJBC11-2_FPKM	XJBC11-2_count	XJBC11-3_FPKM	XJBC11-3_count	XJBC11-4_FPKM	XJBC11-4_count	XJBC11-5_FPKM	XJBC11-5_count	XJBC11-6_FPKM	XJBC11-6_count	XJBC11-7_FPKM	XJBC11-7_count	FDR	log2FC	regulated
gene-C11H2orf50	C11H2orf50	0.653257	89	0.89008	129	0.758643	106	1.1827	185	1.61841	226	1.11712	158	0.524698	75	0.61314	86	0.41206	59	0.324025	45	0.210284	29	0.600781	84	0.286615	40	0.463164	67	0.00207638	1.24562	up
gene-MZB1	MZB1	68.5012	2970	103.137	4795	54.0166	2394	44.7503	2235	187.99	8377	97.3756	4396	54.1585	2449	40.5267	1808	64.4036	2934	17.1236	754	17.7294	767	33.9411	1507	41.6281	1853	38.4199	1748	0.0163785	1.2954	up
NewGene_51784	--	0.252819	142	0.124106	75	0.184474	106	0.113346	74	0.177829	103	0.061858	37	0.099623	59	0.399653	231	0.252962	149	0.419368	239	0.304878	171	0.334898	192	0.285081	164	0.422981	249	0.000353852	-1.20773	down
NewGene_48048	--	0.706788	344	1.08787	567	0.707475	352	1.38998	778	0.415264	208	0.828662	420	0.954123	484	0.404411	203	0.331439	170	0.346358	171	0.445615	216	0.461744	230	0.391072	196	0.274333	140	1.72583e-05	1.25878	up
gene-PRSS23	PRSS23	1.08533	134	0.344748	44	0.697323	120	0.388225	72	0.36427	71	0.26424	47	1.43328	155	0.7665	100	1.14599	152	1.73146	213	1.91258	186	2.3677	286	2.66731	284	0.690758	94	0.0366195	-1.00567	down
gene-ADCY3	ADCY3	0.365376	78	0.139655	32	0.216712	48	0.216498	53	0.230341	51	0.282367	63	0.303728	68	0.827652	178	0.67036	150	0.660455	132	0.561971	120	0.554652	121	1.10068	241	0.411932	92	3.91294e-05	-1.37452	down
gene-LOC100140873	LOC100140873	2.75735	195	1.96311	149	5.93451	428	1.94858	159	1.40445	102	0.803196	60	0.893081	66	4.61973	336	5.0897	378	6.77316	485	4.64227	327	4.08365	296	5.23099	379	3.08657	229	0.0292014	-1.05756	down
gene-KCNK10	KCNK10	0.682778	123	0.672468	130	0.527565	97	0.758654	158	0.788401	146	0.809552	152	0.762465	144	0.165965	31	0.122496	24	0.02736	5	0.115106	21	0.43644	81	0.071076	14	0.820865	155	0.0316752	1.54109	up
gene-SSPO	SSPO	0.212759	179	0.201135	182	0.087667	76	0.08566	83	0.080182	70	0.10603	93	0.070429	62	0.655282	567	1.2322	1088	0.491467	419	0.708682	594	0.421612	363	0.501308	433	0.439314	388	1.73421e-10	-2.35074	down
gene-JCHAIN	JCHAIN	511.71	32961	560.418	38709	311.981	20540	290.305	21539	1017.38	67355	649.381	43553	488.682	32834	247.701	16419	256.545	17365	145.953	9539	193.424	12425	193.615	12770	197.927	13090	289.142	19542	2.05343e-06	1.37082	up
NewGene_1188	--	106.46	1759	127.205	2254	64.3432	1087	120.243	2288	154.771	2628	169.346	2913	110.453	1903	98.9518	1682	122.713	2130	30.0105	503	51.0267	841	61.0354	1033	39.3837	668	35.5562	617	0.0129443	1.00064	up
gene-TMEM30B	TMEM30B	1.38834	279	1.20115	259	1.18765	244	1.07819	250	1.71341	354	1.45079	304	1.06268	223	2.31238	478	4.0279	850	3.16044	644	2.62211	525	3.13815	645	2.5975	536	1.4124	298	4.16347e-05	-1.04054	down
gene-MERTK	MERTK	0.773785	152	1.31055	275	1.03534	207	1.5969	360	1.57648	315	0.720807	147	0.976585	198	3.40421	680	2.41125	495	3.47669	689	3.38323	659	2.57663	513	3.10503	623	2.54963	521	7.56093e-09	-1.33043	down
gene-LOC407145	LOC407145	0.791392	171	0.727298	169	0.845066	187	0.229955	58	0.157265	35	0.33081	75	0.362852	82	0.118355	27	0.137398	32	0.309407	68	0.409947	89	0.278884	62	0.070094	16	0.174998	40	0.0383251	1.24901	up
NewGene_33758	--	0.25823	42	0.440582	76	0.12755	21	0.207212	38	0.056637	10	0.216351	36	0.260412	44	0.377344	62	0.498937	84	0.507363	82	0.739735	118	1.13557	186	0.535145	88	0.341231	57	0.0146064	-1.31645	down
gene-MTCL1	MTCL1	0.292947	99	0.22388	81	0.254349	87	0.233036	91	0.169802	59	0.149055	52	0.110035	39	0.441939	153	0.662031	234	0.619019	208	0.31938	107	0.340081	116	0.513678	177	0.327319	115	0.00121923	-1.1185	down
NewGene_29626	--	0.184146	43	0.712408	163	0.585342	130	0.937526	195	0.422992	92	0.396238	93	0.250657	56	0.313457	65	0.101795	22	0.202751	47	0.185154	39	0.199674	45	0.306579	63	0.103654	23	0.00564079	1.34721	up
gene-PKP2	PKP2	0.305471	50	0.451275	79	0.376299	63	0.778073	145	0.873701	145	0.49535	84	0.506711	86	0.355878	60	0.106063	18	0.22971	38	0.268616	44	0.473706	79	0.255936	43	0.232927	40	0.0225249	1.02552	up
gene-MISP	MISP	0.61959	94	1.23611	199	0.511798	80	0.710327	126	1.93069	302	0.867642	136	0.666002	107	0.484788	76	0.645695	103	0.232335	36	0.307204	48	0.373093	59	0.588176	92	0.436777	69	0.0119233	1.12507	up
gene-LOC784058	LOC784058	14.3152	518	5.68361	221	2.87936	107	3.23264	135	4.23962	158	20.7892	783	3.54401	134	3.43266	128	4.64211	177	3.217	118	2.56979	93	4.04322	150	1.57178	59	3.76732	143	0.0287547	1.27532	up
gene-LOC531557	LOC531557	2.94581	588	2.56932	565	3.16119	664	1.51136	369	1.59143	318	1.45834	315	1.17259	261	4.77472	997	2.81653	621	6.45109	1356	3.79417	790	5.09951	1069	3.92136	836	5.77404	1263	0.000106939	-1.14869	down
gene-FAM178B	FAM178B	0.475497	65	2.49273	363	1.87045	255	0.725065	114	0.787256	109	1.52651	216	1.3805	196	0.782581	107	0.688175	98	0.416746	58	0.281585	39	0.741289	104	0.388545	55	0.192029	28	0.00567101	1.45564	up
gene-JAKMIP2	JAKMIP2	0.155821	29	0.327261	64	0.242434	45	0.190741	41	0.309802	58	0.133127	26	0.150352	29	0.393369	74	0.662618	125	0.502146	92	0.72522	130	0.767207	143	0.71397	132	0.177829	34	0.00333268	-1.30911	down
gene-RNASE4	RNASE4	47.0136	3486	64.32	5114	71.7016	5434	68.9005	5884	75.9427	5788	36.0477	2783	70.2778	5435	24.0539	1836	12.1513	947	36.2032	2724	48.6265	3596	28.7275	2181	29.9235	2278	24.6973	1922	7.49929e-05	1.14823	up
gene-CXHXorf57	CXHXorf57	5.33425	1075	4.58008	990	8.73047	1799	9.32747	2165	9.77897	2026	8.13966	1708	10.8557	2282	2.02276	420	0.956655	204	5.65433	1156	2.65345	534	5.69748	1176	6.8913	1426	4.11717	872	0.0150812	1.07396	up
gene-IL12B	IL12B	1.32597	179	1.62966	243	2.09111	278	0.933423	168	1.60238	232	0.786918	116	1.08779	169	0.879556	144	0.294732	53	0.761741	108	1.3613	191	0.619597	98	0.356037	52	0.207614	38	0.023348	1.03925	up
gene-HIST1H2AK	HIST1H2AK	20.5597	607	20.8165	659	21.2573	642	22.1154	752	25.8311	784	23.3372	717	19.7199	607	8.20987	250	10.3288	321	4.73314	142	8.72991	257	8.92782	270	9.33028	283	14.5512	451	1.52798e-08	1.2871	up
NewGene_60419	--	0.168627	114	0.29869	216	0.838386	449	0.040241	32	0.081194	57	0.084608	60	0.092964	66	0.041457	29	0.052869	38	0.1062	73	0.101551	69	0.06629	46	0.084422	59	0.068522	49	0.0293065	1.47999	up
gene-LOC112446743	LOC112446743	1.12806	66	0.766888	48	1.60884	95	0.857405	57	0.716146	43	0.570584	35	0.732639	45	1.4393	86	0.826647	51	1.87025	110	4.24228	244	3.40449	201	1.6459	98	1.27009	77	0.0188844	-1.13767	down
gene-LOC100300806	LOC100300806	48.1784	2099	71.8184	3356	17.8873	797	59.3433	2978	94.8508	4248	68.1216	3091	51.3827	2335	43.0455	1930	19.2228	880	16.9187	748	9.45819	411	26.8262	1197	34.4958	1544	21.1502	967	0.0014133	1.31616	up
gene-PLEKHG7	PLEKHG7	0.291749	68	0.046652	12	0.070928	17	0.114622	31	0.194097	47	0.075701	19	0.216835	53	0.247416	59	0.123826	31	0.469018	110	0.576437	134	0.398988	95	0.332645	79	0.425889	102	0.0260168	-1.27623	down
NewGene_9284	--	0.783771	198	0.935648	190	1.15933	274	0.818749	212	0.760652	191	0.894	204	0.780411	182	1.45312	403	2.18564	471	2.03426	518	1.4299	393	2.07861	540	1.61044	484	0.837243	228	3.5233e-06	-1.05008	down
gene-NPAS2	NPAS2	0.529683	114	0.272914	62	0.465253	102	0.40121	94	0.735975	153	0.445811	100	0.267606	57	1.16048	241	1.36547	307	1.63735	335	0.893577	185	1.13052	234	1.91181	395	0.502901	107	0.000149154	-1.39176	down
NewGene_53373	--	0.323597	56	0.380721	64	0.217074	35	0.131685	25	0.427301	63	0.437943	65	0.127949	26	0.57283	102	2.06435	310	0.839623	135	0.835096	149	0.817273	137	0.92468	137	0.405418	66	0.000431668	-1.61464	down
gene-ME3	ME3	0.417922	45	0.286486	34	0.506295	57	0.658239	78	0.553676	62	0.4807	54	0.333486	38	1.03804	110	0.876856	100	1.12489	121	1.89311	203	0.846452	93	1.36821	143	0.86759	92	0.000135933	-1.21932	down
gene-TJP1	TJP1	0.572865	261	0.492896	236	0.479694	228	0.68961	327	0.652661	299	0.452087	218	0.529894	230	1.37508	648	1.27784	615	1.68398	781	0.91303	424	1.54985	641	1.14744	489	0.862181	376	3.86305e-08	-1.13172	down
gene-AFAP1	AFAP1	0.332382	134	0.523624	235	0.668636	277	0.818948	374	0.322015	139	0.529608	222	0.558539	236	0.295734	123	0.251359	111	0.179977	74	0.244671	102	0.167053	72	0.278924	120	0.258637	114	8.58021e-05	1.18299	up
NewGene_34506	--	127.395	7825	88.9391	5858	107.946	6777	86.3779	6111	21.0656	1330	147.825	9454	136.164	8724	70.5064	4457	40.3339	2604	70.1693	4373	25.9364	1589	17.9258	1128	21.5994	1363	52.5337	3386	0.0226115	1.31459	up
gene-EGR2	EGR2	2.56623	348	3.07058	447	1.97146	274	1.323	207	1.13133	158	1.58166	224	2.31162	327	0.953791	134	0.482611	69	1.91648	264	0.590109	80	0.354443	50	0.826414	115	0.606897	87	0.00280045	1.34395	up
NewGene_51900	--	0.730668	163	1.19358	275	1.04996	248	0.138713	37	0.215979	52	0.35397	88	0.249768	62	0.223931	23	0.057955	19	0.73548	133	0.153781	38	0.076425	18	0.250559	62	0.267409	56	0.0477241	1.44061	up
gene-CCDC194	CCDC194	0.419281	104	0.099417	27	0.242792	62	0.147494	42	0.20863	53	0.158473	41	0.195413	51	0.518429	132	0.475829	123	1.21346	303	0.55285	136	0.425131	108	0.654053	166	0.971318	251	5.28655e-05	-1.65709	down
gene-ARMH4	ARMH4	0.536515	94	1.138	212	1.31518	232	0.933711	187	0.796182	142	0.576044	105	1.02277	182	1.28639	230	3.94904	689	1.96879	344	1.54496	256	1.80012	322	1.69139	291	1.79107	315	0.00284977	-1.07449	down
gene-LOC107131398	LOC107131398	1.18124	63	8.3403	476	1.21166	66	1.00675	62	6.8169	373	8.65304	479	11.8111	655	1.23403	68	0.65761	37	0.809983	44	0.693908	37	1.08486	60	1.1212	62	0.8674	49	1.77206e-05	2.6514	up
gene-SPATA20	SPATA20	0.861974	122	0.320876	49	0.356535	52	0.575658	92	0.361761	53	0.674807	100	0.593586	86	0.346599	50	0.954137	142	1.68949	238	0.526277	75	1.76542	251	2.74283	391	1.75443	255	0.013894	-1.31962	down
gene-RGS9	RGS9	5.70932	818	1.91218	276	4.58639	672	2.06537	349	4.40602	645	4.17409	619	1.86937	260	7.91197	1165	8.3045	1232	8.81746	1295	10.6691	1523	10.1437	1498	7.56866	1128	4.50238	679	0.000289345	-1.20761	down
NewGene_5150	--	1.01343	283	1.09358	368	1.36445	419	0.240278	74	0.306686	74	0.218443	82	0.289976	97	0.162361	55	0.161016	61	0.576576	180	0.400554	130	0.134571	44	0.212879	34	0.150923	43	0.0405153	1.3831	up
gene-ULBP13	ULBP13	2.67911	167	4.0187	268	7.31205	457	10.0021	702	5.3049	346	2.11116	137	1.90981	123	13.5455	843	23.5026	1459	17.6021	1082	11.4258	685	6.64924	432	6.46589	407	14.7777	954	0.00254923	-1.43073	down
gene-FAM131B	FAM131B	1.01322	223	0.923197	202	0.957497	215	0.986455	234	0.846483	187	0.719524	165	1.17606	258	2.43423	489	2.53249	543	2.5884	531	1.70585	346	2.16617	426	2.86906	545	1.18908	239	1.09634e-05	-1.05478	down
gene-LOC524810	LOC524810	841.194	53194	561.48	38074	346.082	22369	614.47	44757	1535.11	99775	1010.02	66504	946.607	62439	582.162	37884	538.355	35774	335.6	21533	373.279	23539	223.08	14444	607.253	39428	341.569	22663	0.00573259	1.00689	up
gene-ESPNL	ESPNL	1.98495	529	1.13136	317	1.25829	320	0.814653	254	1.53627	406	1.97331	529	0.799831	220	2.93433	787	3.05257	802	3.74464	942	3.28902	768	2.75775	650	3.86402	821	3.0485	792	1.00479e-05	-1.08795	down
gene-EFHC1	EFHC1	0.541547	64	0.606573	76	0.520384	63	0.583154	79	0.56897	69	0.853161	104	0.328684	41	0.173438	21	0.10069	13	0.199824	25	0.472482	55	0.144405	18	0.407972	49	0.40702	50	0.0213726	1.12097	up
gene-RPL12	RPL12	554.175	20957	2700.04	102142	1347.98	48453	482.948	20046	1388.81	50988	1593.57	59143	1285.72	48210	445.227	17465	800.195	31600	901.286	32679	504.454	19154	548.467	21300	511.642	19594	464.455	18697	0.0143327	1.15359	up
gene-TREM1	TREM1	59.6257	3781	21.5165	1463	49.3325	3197	27.5603	2013	37.3274	2433	26.2896	1736	66.6144	4406	20.453	1335	10.7276	715	22.5468	1451	33.0917	2093	16.8288	1093	17.9122	1166	19.3654	1289	0.00107481	1.08859	up
gene-THBD	THBD	1.97623	384	4.34846	906	4.30045	854	7.04573	1577	5.88407	1175	2.74471	556	5.29191	1073	5.17674	1035	1.02997	211	2.63979	521	1.20775	234	2.02117	403	2.24174	448	1.43329	293	0.0190908	1.05974	up
NewGene_39306	--	0.179442	39	0.083786	20	0.197285	44	0.088811	23	0.191852	43	0.286882	65	0.156769	36	0.556562	124	0.566199	129	0.231401	51	0.311689	67	0.253323	56	0.509882	113	0.165474	38	0.0316752	-1.07689	down
gene-IGSF6	IGSF6	66.1084	7043	47.1111	5382	49.2455	5363	22.0279	2704	26.1101	2859	31.7655	3524	66.0129	7336	16.1548	1772	12.1555	1361	45.6872	4939	25.4488	2704	15.8879	1734	13.2307	1448	16.3875	1832	0.0146064	1.15186	up
gene-SYT11	SYT11	7.26437	1752	3.96186	1020	3.88415	956	2.77713	770	4.02248	994	3.04161	761	4.69115	1177	13.0078	3218	5.48734	1387	7.70027	1878	12.7044	3047	12.6189	3105	11.0784	2732	6.65848	1679	4.33822e-05	-1.16951	down
gene-LOC788724	LOC788724	6.06041	177	7.10308	223	8.13586	243	10.0292	338	9.50005	285	9.06584	276	8.40512	256	1.78174	54	8.41431	259	2.15805	64	2.96278	87	2.30577	69	3.37889	102	4.54815	140	0.0034725	1.21878	up
NewGene_13957	--	0.968706	224	0.533141	132	1.36519	321	1.17683	315	0.976041	234	0.691176	166	0.550183	134	9.73564	2311	2.00859	488	1.96811	463	1.73905	402	1.57791	375	1.51729	360	0.709057	173	0.00614796	-1.57596	down
gene-LOC100300760	LOC100300760	0.340347	119	0.271066	95	0.189047	69	0.131018	55	0.454809	173	0.367999	151	0.113858	39	0.561676	222	0.974056	360	0.684148	267	0.602037	232	0.304747	115	0.481073	186	0.384467	157	0.0146064	-1.1161	down
gene-RIMBP2	RIMBP2	0.458497	160	0.394237	147	0.375845	138	0.132197	54	0.354564	124	0.246822	94	0.39812	147	0.584474	212	0.599471	225	0.806625	284	1.00408	357	0.743951	271	1.04977	383	0.31988	118	0.00484475	-1.06769	down
gene-KIR2DS1	KIR2DS1	1.45752	161	0.349669	73	0.83787	158	0.585127	103	0.570713	116	0.233408	50	0.200249	43	1.94636	215	3.53729	392	2.12081	238	3.44641	457	2.7264	353	2.99497	356	0.450807	86	0.000784163	-1.56527	down
NewGene_41500	--	15.8053	1380	22.1027	2069	10.3887	927	20.8116	2093	15.2312	1367	26.1302	2375	20.3899	1857	10.4104	936	7.20215	661	4.13417	367	3.90275	340	5.48732	491	2.78268	250	11.3459	1040	1.71445e-05	1.58153	up
NewGene_43017	--	95.7776	25210	68.5038	17213	102.62	25626	88.3697	19724	107.394	25416	69.9251	18279	110.535	24202	284.549	59898	162.459	40459	246.093	52610	218.327	52620	182.283	41880	259.287	51588	102.859	24938	5.43662e-07	-1.03672	down
gene-LTBP3	LTBP3	0.964383	280	1.19705	392	0.570791	181	0.536528	191	0.992105	315	0.67053	217	0.695582	210	1.32029	396	2.62682	837	2.19878	652	1.90225	548	0.95367	302	2.45615	758	1.26259	386	0.00092552	-1.09904	down
gene-GZMK	GZMK	5.28159	343	2.50678	175	1.77129	118	5.00005	374	3.31333	221	1.02839	70	0.899801	61	6.16737	412	11.2096	765	7.46103	492	7.82719	507	6.14832	409	6.65203	444	5.95927	406	0.00310898	-1.34038	down
NewGene_1665	--	259.725	8083	447.068	15422	53.8191	2197	272.675	10378	288.902	9676	284.974	10252	242.924	8198	187.834	6608	267.998	8986	81.8622	2611	72.3404	2652	99.9352	3652	101.071	3135	129.086	4021	0.048522	1.03341	up
gene-LOC514978	LOC514978	2.96814	357	0.492601	81	1.45529	214	0.513032	89	1.00948	155	0.64086	95	1.51151	239	0.494954	73	0.219578	36	0.349534	53	0.950918	129	0.597388	89	0.750179	112	0.36788	57	0.0202574	1.19736	up
gene-TJP2	TJP2	0.376227	89	0.3415	93	0.718127	173	0.273434	74	0.455017	112	0.405166	108	0.164926	44	0.576316	140	0.869756	215	1.6194	386	0.766135	180	0.6399	154	0.91531	216	0.761347	186	0.00570868	-1.07531	down
gene-VWA3B	VWA3B	0.400971	95	0.323091	82	0.68277	165	0.737712	201	0.509409	124	0.44542	110	0.407785	101	0.198196	49	0.1911	48	0.283798	68	0.621501	146	0.190869	47	0.117579	29	0.208812	52	0.0261112	1.00663	up
gene-DOCK3	DOCK3	0.427771	208	0.214081	112	0.326957	162	0.253024	142	0.423999	211	0.410147	206	0.327553	166	0.683367	340	0.746974	379	1.04555	512	0.865115	416	0.695333	344	0.66648	331	0.533114	270	2.55853e-06	-1.08182	down
gene-PLPPR5	PLPPR5	0.203205	45	0.776763	143	0.088394	20	0.186839	38	0.110714	20	0.079339	18	0.081525	19	0.196436	41	0.595798	123	0.298001	53	1.48835	264	0.654163	117	0.495079	94	1.31198	258	0.0254961	-1.62236	down
gene-UGT8	UGT8	0.566829	125	0.681409	161	0.683307	154	0.261181	67	0.563948	128	0.387888	89	0.330345	76	0.907587	206	0.835111	194	1.54258	345	1.09992	242	1.4113	319	1.03469	234	1.26007	292	8.58021e-05	-1.17135	down
gene-GSDMA	GSDMA	2.5205	276	3.20804	333	1.91764	186	3.41023	443	1.93149	191	3.74864	377	2.35907	245	0.566603	57	1.36464	143	0.900207	93	0.811836	79	0.779604	100	1.45567	144	3.36149	339	0.0165248	1.11443	up
NewGene_4283	--	0.216414	51	0.385083	94	0.276806	67	0.307867	83	0.683972	99	0.607713	133	0.34242	84	0.139631	34	0.219996	55	0.145355	35	0.055589	13	0.206376	45	0.105125	26	0.527772	95	0.045533	1.03056	up
gene-AK7	AK7	1.1441	149	2.25898	315	2.11401	281	1.70743	256	1.8387	246	2.25394	306	1.89536	258	0.498638	67	0.338344	47	0.418442	56	0.480932	63	0.36572	49	0.582367	78	0.846921	116	5.27395e-13	1.94849	up
gene-IL17REL	IL17REL	0.193932	60	0.211319	71	0.11229	37	0.352367	125	0.244582	77	0.120743	39	0.13522	44	0.165879	53	0.457799	149	0.772625	241	0.233651	72	0.240871	76	0.379852	117	0.80726	259	0.0400304	-1.09453	down
NewGene_48393	--	0.898493	161	1.35088	281	0.155788	37	0.06287	17	0.104824	25	0.186139	45	0.133849	32	2.40927	470	0.82612	189	1.21213	223	1.48436	311	0.927118	192	2.43791	467	0.972219	215	0.0147726	-1.74772	down
gene-FBN1	FBN1	0.08951	48	0.678391	384	0.101753	55	0.097123	59	0.10691	58	0.140524	78	0.147573	82	0.76703	417	0.422707	235	0.084219	46	0.986484	519	1.00884	545	0.097413	53	3.13599	1735	0.0325081	-2.17844	down
gene-CD24	CD24	75.0257	8326	51.5333	6133	28.9249	3281	11.4276	1461	17.0893	1950	56.9938	6586	64.1704	7428	11.611	1326	19.4379	2267	25.5346	2876	21.7217	2404	10.2753	1168	22.055	2513	31.3406	3650	0.0421985	1.16092	up
gene-SMO	SMO	0.692465	129	0.187027	38	0.149618	29	0.216033	47	0.257385	50	0.138048	27	0.290159	57	0.659481	127	1.3438	263	0.479298	91	0.460068	86	0.730909	140	0.915799	175	0.206263	41	0.0264121	-1.27377	down
gene-CYB5R2	CYB5R2	0.264596	25	0.75685	89	1.63932	179	0.182482	22	1.69948	188	3.76294	423	10.3318	1164	0.157091	21	0.624213	72	0.983021	109	0.11208	13	0.339404	38	0.444366	58	0.761222	86	0.022316	2.45287	up
NewGene_16766	--	1.60633	145	1.08966	138	1.20031	151	0.347619	48	0.543146	73	0.784441	102	0.790222	94	0.357189	42	0.319058	45	0.490398	61	0.507462	58	0.413471	57	0.443295	61	0.517581	57	0.00708691	1.00887	up
gene-UPP1	UPP1	26.1822	1581	14.2706	935	9.52038	588	5.37411	377	4.94376	311	9.20219	584	26.6272	1673	3.56883	224	6.13693	388	13.3584	825	7.34936	443	4.90622	308	7.18578	443	6.17144	397	0.038396	1.04096	up
gene-LOC100847119	LOC100847119	86.3318	4472	124.37	6846	141.515	7355	51.0596	3075	139.774	7492	411.765	21998	81.1342	4434	79.2884	4230	73.1035	3926	33.4177	1744	37.2521	1944	48.8124	2589	55.5064	2952	68.2102	3765	0.0107431	1.42462	up
NewGene_37725	--	1.96895	301	2.46482	411	2.0277	311	1.03696	151	0.92118	154	1.14969	152	1.79425	234	0.46435	75	0.716247	118	1.04729	170	1.01315	153	0.482143	78	0.569016	94	0.747489	127	0.00409651	1.10072	up
NewGene_48322	--	0.424292	43	0.661545	41	0.402267	41	0.367317	30	0.749937	55	0.2961	22	0.401969	27	0.765794	60	1.13893	96	0.907391	73	1.61612	99	1.06792	71	0.787774	66	0.753577	66	0.00281871	-1.01938	down
gene-LOC112441484	LOC112441484	139.705	8342	114.287	7318	111.166	6785	47.2247	3248	48.4644	2975	126.494	7865	121.441	7564	35.6128	2189	46.498	2918	67.6731	4100	27.0067	1609	35.7991	2189	30.1388	1848	77.9292	4883	0.00116324	1.19367	up
gene-CHD5	CHD5	0.263657	135	0.07405	41	0.132073	69	0.130725	78	0.143417	75	0.267027	142	0.203714	109	0.371473	195	0.208863	111	0.572805	297	0.180866	92	0.752893	392	0.638605	334	0.427329	227	0.00464026	-1.3175	down
NewGene_51064	--	0.556367	116	0.553922	124	0.222313	48	0.121202	30	0.158186	34	0.376761	82	0.291431	64	0.850143	183	0.888549	195	1.02385	217	0.667356	139	0.647689	139	1.09652	235	0.418648	92	0.0080263	-1.23549	down
NewGene_54527	--	0.535839	66	0.211961	32	0.449169	63	0.106825	18	0.18944	30	0.134178	22	0.165399	26	0.567835	76	0.738747	106	0.721481	98	0.581667	74	0.835773	100	0.349895	58	0.346496	51	0.0188963	-1.10857	down
gene-CPNE7	CPNE7	1.06682	122	0.609718	75	0.56683	67	0.631335	84	0.598989	70	0.799026	96	0.440184	53	1.51533	179	2.2088	265	2.12219	245	1.52894	175	1.14227	134	1.57002	185	0.829875	100	0.000389368	-1.16256	down
gene-SYN2	SYN2	6.28604	867	3.82888	567	4.03885	570	3.62342	576	3.44948	490	3.37099	484	3.0322	437	5.96131	846	14.1116	2044	8.6845	1214	10.3797	1427	9.2224	1302	10.5475	1493	4.53042	656	5.08374e-05	-1.15572	down
gene-LOC789192	LOC789192	2.12295	165	3.44714	287	5.65712	449	2.55065	229	2.91055	233	2.34436	190	3.31385	269	2.38803	191	18.5075	1510	17.1401	1350	3.34649	260	9.50095	756	28.4902	2271	2.55083	208	0.0131291	-1.83235	down
gene-HACD4	HACD4	6.76763	729	19.2183	2219	8.51059	937	13.7984	1712	11.5977	1284	17.7886	1995	17.1084	1922	7.43442	824	4.0074	454	5.29234	579	8.15981	877	6.23001	687	5.85289	647	10.6506	1204	0.00124193	1.05822	up
NewGene_45225	--	0.922605	158	1.04934	192	1.49825	262	0.222526	44	0.234854	42	0.698151	125	0.801866	143	0.160494	29	0.519476	94	0.648543	113	0.295624	51	0.299518	53	0.276233	49	0.186194	34	0.0383717	1.2214	up
NewGene_32661	--	0.454679	110	0.18752	49	0.771523	191	0.173334	49	0.643947	161	0.587565	148	0.996835	252	0.102684	26	0.151952	39	0.358896	89	0.219337	53	0.11311	29	0.191922	48	0.114951	30	0.00209171	1.64651	up
gene-HIST1H2AC-2	HIST1H2AC	10.8992	393	11.1741	399	12.5549	464	6.99572	296	9.43697	326	13.7216	390	7.16945	258	2.68793	101	6.14147	246	5.975	208	4.64952	156	5.78235	209	2.02216	80	7.11754	270	0.00294374	1.0107	up
gene-ALDH5A1	ALDH5A1	7.67861	1936	8.0808	2198	12.2468	3198	12.1048	3574	9.57977	2509	2.9821	765	4.07177	1053	20.8398	5367	20.1827	5416	24.2988	6234	14.9087	3762	24.1669	6189	21.0235	5444	6.70757	1799	0.00280045	-1.1697	down
NewGene_7818	--	0.417895	53	0.576613	71	0.366332	40	0.462288	53	0.168474	26	0.327964	42	0.108004	17	0.685929	80	0.909996	134	8.99597	1346	8.07788	1188	9.29813	1398	9.50338	1433	0.342272	50	8.57697e-07	-4.20339	down
gene-FAT1	FAT1	0.18774	150	0.071422	62	0.328754	270	0.263711	243	0.524063	431	0.190497	160	0.128753	108	0.107033	88	0.022385	19	0.05924	49	0.291435	233	0.086612	71	0.109033	92	0.055929	47	0.0492114	1.25766	up
gene-PATJ	PATJ	0.248648	108	0.185112	86	0.197645	88	0.195692	98	0.221515	99	0.23787	108	0.256548	116	0.505046	223	0.558626	254	0.896179	393	0.8076	347	0.92121	408	0.601811	268	0.371991	169	7.18355e-10	-1.53167	down
gene-VOPP1	VOPP1	2.39583	340	2.1689	327	1.59337	232	2.02503	339	3.31617	490	2.69834	262	2.02808	290	8.52858	1263	3.71459	531	6.32731	888	5.45876	507	2.93359	440	6.31352	906	2.75462	405	0.000908835	-1.0985	down
gene-RGS2	RGS2	78.7655	5600	59.3483	4525	78.4555	5702	22.1379	1813	12.6192	923	61.7015	4568	91.3166	6772	4.56595	335	4.35931	326	45.9432	3315	8.01623	569	15.8685	1156	10.5626	772	12.5553	937	0.00638386	2.05437	up
gene-H4	H4	3.48655	285	1.32448	117	3.27026	274	3.88767	366	3.68503	310	2.95618	252	2.60528	223	0.975116	83	1.64841	142	1.11866	93	0.895228	73	1.652	139	0.568794	48	2.00883	173	0.000553232	1.28936	up
NewGene_56261	--	5.73189	1791	7.45314	2504	7.27376	2306	0.28707	101	0.480416	144	3.00241	997	2.57303	840	0.451975	142	1.00008	339	3.04456	961	1.34387	429	0.537194	172	0.680822	226	0.905602	293	0.0497817	1.80029	up
gene-TMEM132B	TMEM132B	0.433521	186	0.426379	197	0.224133	99	0.205396	102	0.16429	73	0.210047	94	0.38774	174	1.08748	467	0.930871	421	0.574952	251	1.34295	570	1.17035	501	1.12766	483	0.709883	312	2.00899e-07	-1.67089	down
NewGene_28540	--	1.2609	240	1.51089	275	1.85025	332	0.832556	173	1.37632	269	1.12848	174	1.14048	220	0.351885	69	0.360748	71	0.186236	38	1.107	178	0.272381	54	0.223231	47	0.221367	54	1.00479e-05	1.74255	up
NewGene_3975	--	1.37607	840	0.267766	210	0.925627	527	0.438472	286	0.667588	378	0.5072	239	0.490184	317	1.6316	1088	2.7286	1749	2.51762	1538	1.90408	1171	1.05411	351	0.927129	468	0.755216	422	0.040228	-1.25976	down
NewGene_1086	--	3.59406	1213	1.99022	720	2.0711	714	1.52627	593	2.01734	700	1.45735	512	2.31369	814	6.8176	2366	7.17335	2543	4.35957	1492	6.33966	2133	2.98994	1033	8.03579	2783	2.69347	954	4.16347e-05	-1.31451	down
gene-CREB3L1	CREB3L1	5.8045	548	5.24441	530	5.23405	505	8.31579	903	6.21031	602	6.97231	685	7.02494	691	12.4031	1203	11.1308	1103	17.1058	1636	11.9763	1126	14.1613	1367	20.5517	1989	9.02041	892	1.45959e-06	-1.04905	down
gene-LOC281376	LOC281376	0.39718	45	0.694259	84	1.08531	125	0.233139	31	0.239616	28	0.506491	60	1.01782	119	4.20188	485	1.18853	140	1.93715	221	0.587982	66	0.530463	61	2.00188	231	1.25206	148	0.0240848	-1.42248	down
NewGene_1490	--	10.3985	326	19.1532	643	1.91831	62	7.1904	259	90.5068	2909	3.08601	101	9.16205	299	0.398807	13	2.99191	99	2.49831	80	1.17884	37	5.14357	165	2.213	72	4.15788	137	0.00394783	2.93914	up
gene-HIST1H1D	HIST1H1D	5.93571	1161	4.21787	885	5.43706	1087	4.88326	1100	8.50392	1710	7.21575	1470	3.75464	766	2.26144	456	4.22349	868	1.78516	355	1.92707	376	3.44098	689	1.78182	358	3.38242	694	0.000209786	1.11937	up
gene-LOC100848700	LOC100848700	1.98144	852	11.2415	5167	1.22183	533	2.73004	1334	1.2239	534	1.74174	780	0.599705	269	0.065821	30	14.15	6363	1.12067	447	37.0941	15868	34.2141	15058	11.7125	5170	32.0442	14452	0.0421319	-2.5761	down
NewGene_2098	--	1.49149	65	0.453363	21	0.47548	21	0.718352	36	0.365838	17	0.15613	7	0.170129	8	2.5822	115	0.530693	24	3.53439	155	7.10175	305	1.65166	73	2.48027	110	2.53906	115	0.000493828	-2.34186	down
gene-NMNAT2	NMNAT2	0.195368	65	1.10798	391	0.199424	67	0.660863	233	0.189026	65	0.227953	79	0.620228	201	0.22838	79	0.314247	73	0.218174	74	0.142256	48	0.173906	60	0.173881	60	0.097128	34	0.0155581	1.37897	up
NewGene_33306	--	0.882709	420	0.41056	184	2.58648	1323	0.586339	303	0.617325	217	0.587105	329	0.74821	345	0.203373	109	0.234344	126	0.726286	369	0.349157	113	0.378503	192	0.305149	166	0.814345	316	0.0331836	1.18595	up
gene-LOC112441499	LOC112441499	194.087	4545	516.091	12958	44.2456	1059	329.258	8880	345.274	8309	314.913	7677	237.313	5796	149.703	3607	151.561	3729	127.812	3037	75.5339	1764	112.105	2688	155.681	3743	175.788	4319	0.0401871	1.11939	up
gene-LOC100300095	LOC100300095	0.289206	102	0.334373	127	0.618453	226	0.481493	198	0.558877	204	0.119725	45	0.130069	49	0.576216	211	1.5301	572	1.13117	406	0.834898	294	1.02728	373	1.1272	409	0.82747	307	0.00109432	-1.43957	down
gene-LOC786717	LOC786717	3.14212	209	2.31386	165	0.817154	56	3.7008	284	0.702356	48	2.802	194	2.00855	140	6.22916	426	6.62521	463	4.21145	284	4.3462	288	4.21593	287	4.76699	326	3.91888	274	0.0133889	-1.09191	down
gene-LOC107131305	LOC107131305	3.85809	281	2.29617	179	3.99424	297	0.62415	53	1.41976	107	2.31826	176	1.59327	121	6.70659	502	4.94709	378	7.95035	587	5.53761	402	7.90752	589	4.50357	337	3.8106	291	0.00159962	-1.31493	down
gene-NETO2	NETO2	0.11754	40	0.122131	45	0.205473	71	0.057289	23	0.051353	18	0.057129	21	0.054537	20	0.159347	56	0.247272	88	0.322991	111	0.22689	77	0.255174	88	0.178494	62	0.119077	43	0.023982	-1.12188	down
gene-CCDC184	CCDC184	0.380535	39	0.227405	25	0.341797	36	0.273177	32	0.590606	61	0.40001	42	0.525365	55	0.902509	94	1.74531	184	0.922748	94	1.108	111	1.66926	172	0.893399	92	0.611121	65	0.000143327	-1.46716	down
gene-TSHZ2	TSHZ2	0.119651	39	0.098062	36	0.176326	59	0.08809	36	0.110745	37	0.069838	24	0.01624	11	0.0857	56	0.284113	111	0.105507	68	0.170321	56	0.183392	63	0.292922	98	0.177937	67	0.0141143	-1.09254	down
gene-NACAD	NACAD	0.188058	97	0.031934	18	0.050795	27	0.0585	35	0.057557	31	0.121859	66	0.07394	40	0.164555	87	0.327965	177	0.195137	102	0.077756	40	0.15695	83	0.219855	114	0.143093	77	0.0472416	-1.09343	down
NewGene_24092	--	0.79289	417	0.662443	405	1.14545	616	0.019825	13	0.071623	42	0.522327	310	0.460915	274	0.041225	25	0.056701	34	0.440361	255	0.097639	56	0.022662	14	0.068602	41	0.068949	42	0.0352472	2.19559	up
gene-LOC787269	LOC787269	8.9024	1167	7.05831	993	6.14246	823	4.18014	632	7.74879	1044	11.7713	1607	8.77915	1201	2.39654	324	5.58949	770	3.70082	493	2.66937	349	5.59103	751	1.9345	261	5.83675	803	0.00536646	1.02009	up
gene-BLA-DQB	BLA-DQB	325.986	20649	475.058	32268	227.932	14758	369.735	26976	362.156	23579	373.526	24636	396.292	26184	919.546	59940	446.602	29727	285.015	18318	717.757	45338	1238.19	80306	1176.76	76534	1043.36	69344	0.000768161	-1.14588	down
NewGene_15524	--	0.945507	120	0.518203	71	0.78857	103	0.771738	113	0.513773	67	0.641838	85	0.66122	88	2.31637	303	1.18736	159	2.1688	279	1.42416	180	1.08501	141	1.9876	259	1.03079	138	0.00013143	-1.15638	down
NewGene_23574	--	2.14406	80	0.950373	38	1.10864	43	1.56445	67	1.45252	56	2.59388	101	2.68394	104	5.9445	227	1.80273	71	3.47774	131	4.00235	149	6.00877	229	4.57535	175	1.66995	66	0.020295	-1.07248	down
gene-CDA	CDA	9.59883	528	6.28597	371	3.93461	222	2.83822	180	2.19761	125	3.70932	213	8.09507	465	1.17168	67	1.43669	84	5.54502	310	3.04257	167	1.98986	113	2.31745	131	1.78981	104	0.0242846	1.14614	up
NewGene_54068	--	0.813616	713	1.12564	1120	0.474205	461	0.612872	624	2.16785	1957	0.240455	215	0.634581	589	2.22255	1934	1.40032	1303	2.16862	1991	3.11692	2619	2.32734	2073	1.39282	1251	1.99107	1827	0.00841227	-1.17742	down
gene-MYL6B	MYL6B	2.29844	113	2.95301	155	1.6877	84	2.98813	160	2.58593	129	5.26865	262	2.82613	139	1.45126	73	1.59533	81	0.981655	45	0.952457	45	1.59814	80	1.82026	89	1.61784	83	0.00239953	1.08953	up
gene-LYPD6	LYPD6	0.377909	76	0.877941	190	0.309165	63	0.53976	124	0.745735	155	0.978784	203	0.761061	159	0.274883	57	0.222478	47	0.298491	61	0.280535	56	0.239953	50	0.596585	124	0.438234	93	0.0198605	1.01592	up
NewGene_17283	--	1.38336	263	1.07681	197	1.59404	307	1.16458	211	0.486904	97	1.569	288	2.0863	397	0.282903	61	0.318298	60	0.486263	89	0.144831	33	1.41707	253	0.3911	81	0.904255	167	0.0193507	1.27154	up
gene-PLEKHA6	PLEKHA6	0.469487	241	0.132584	74	0.240286	127	0.265252	158	0.232976	124	0.083599	46	0.224373	121	0.416329	214	0.246571	134	0.435938	228	0.926213	461	0.63439	327	0.657281	348	0.286839	156	0.0227808	-1.05142	down
gene-IFITM3-2	IFITM3	640.642	19726	384.162	12684	460.028	14478	139.839	4960	214.64	6793	531.293	17033	563.881	18110	153.515	4865	222.114	7187	277.665	8675	129.042	3963	162.946	5137	144.831	4579	323.479	10451	0.00455669	1.10085	up
NewGene_22627	--	0.248258	77	0.257798	82	0.20542	61	0.066057	23	0.102277	32	0.192244	62	0.261773	52	0.413084	124	0.469518	144	1.27142	299	0.276222	83	0.260158	76	0.307404	92	0.506077	100	0.0165773	-1.20672	down
NewGene_43547	--	0.436154	164	0.090574	37	0.422017	164	0.061855	28	0.213002	83	0.166265	67	0.068458	27	0.587472	227	0.348736	139	0.489	190	0.888331	330	0.442883	171	0.453827	174	0.383008	149	0.0241959	-1.24965	down
gene-LOC786974	LOC786974	1.00617	99	2.04661	215	1.62021	162	1.1851	134	1.58346	159	1.67948	171	1.4294	146	0.238777	24	1.00614	104	1.20669	120	0.301245	30	0.316217	32	0.2926	30	0.911738	94	0.009388	1.3412	up
gene-LOC526163	LOC526163	4.25415	364	2.63214	241	3.64227	320	6.0739	603	5.9174	520	8.31746	743	4.00721	357	0.312894	29	0.225444	21	1.84653	162	0.643833	56	0.360998	32	2.23219	199	0.94757	85	6.09889e-06	2.44452	up
gene-IL9R	IL9R	1.09243	247	0.643691	187	0.98294	236	0.555991	143	0.496289	161	0.90139	283	0.854729	226	2.20835	549	1.4887	366	2.01581	521	1.77406	430	1.91128	489	1.73882	405	1.19649	284	6.30562e-05	-1.01023	down
gene-LOC101903126	LOC101903126	6.26287	2618	11.987	5378	18.192	7858	20.3769	9809	10.721	4646	17.5798	7793	17.2624	7581	7.27914	3126	4.19153	1897	6.70581	2845	6.05077	2544	5.68423	2447	5.94245	2588	14.5852	6456	0.00246086	1.07356	up
gene-ENTPD8	ENTPD8	0.605166	94	0.646898	111	0.334039	54	0.314952	54	0.531664	72	0.415446	72	0.803071	121	1.63295	246	2.96572	479	1.16909	179	0.724677	108	0.422386	66	1.46341	222	0.788471	115	0.0150812	-1.26859	down
gene-TNFRSF17	TNFRSF17	1.65241	189	2.77227	340	1.22401	144	0.949141	126	4.32856	509	2.57019	306	1.7535	210	1.06028	125	1.32891	160	0.692694	81	0.587797	68	0.809196	95	0.504044	60	0.933535	112	0.000990694	1.40101	up
gene-RPL3	RPL3	1340.13	91694	1577.47	115738	1352.56	94591	1260.84	99367	1398.61	98357	1403.08	99958	1416.73	101111	708.51	49886	534.657	38441	889.998	61786	765.252	52214	808.047	56609	697.783	49021	412.546	29617	3.71106e-11	1.07422	up
gene-SULT1C4-2	SULT1C4	1.91627	302	1.25702	192	3.95986	556	0.563628	106	2.58838	375	2.78919	309	4.60612	673	1.28963	206	0.300267	52	1.46466	208	1.87037	283	0.774062	130	1.67324	221	0.701293	121	0.0405153	1.08087	up
gene-MAD2L1	MAD2L1	15.6678	995	26.6136	1811	17.7672	1153	15.1806	1110	25.8055	1683	28.9314	1912	18.223	1207	8.34854	546	10.4688	698	12.2083	786	6.44796	408	8.38806	545	9.40802	613	6.83011	455	1.52798e-08	1.30555	up
gene-MTUS1	MTUS1	1.50662	163	2.01746	221	0.429012	55	0.691165	93	0.183687	28	0.578396	76	0.324819	75	2.06236	239	3.08279	325	3.88557	428	0.909575	112	1.59111	175	2.67742	287	4.32895	461	0.00560625	-1.48552	down
gene-BRB	BRB	39.3877	1793	10.513	511	53.6171	2486	12.0411	630	31.7496	1483	8.92201	422	33.039	1567	2.45114	115	2.89039	138	6.03889	278	26.7903	1216	1.80046	84	7.62951	355	10.6232	506	0.0336573	1.75468	up
gene-HIST2H2AA4	HIST2H2AA4	3.69048	109	5.12871	163	19.2137	580	16.9133	575	25.7308	781	22.5502	693	12.509	386	5.64472	172	7.40612	230	5.41734	163	6.85978	202	8.48397	257	2.90099	88	1.49692	47	0.00541677	1.50863	up
gene-IGFBP7	IGFBP7	0.66901	41	0.543082	36	0.995559	62	0.489687	34	0.381497	24	0.036582	3	0.502234	32	0.97815	61	1.90532	121	1.18683	73	2.2343	134	2.05915	127	1.2011	75	0.630085	40	0.0168382	-1.42997	down
gene-CAVIN1	CAVIN1	0.235479	48	0.50061	109	0.27861	58	0.341649	80	0.427858	89	0.325781	69	0.575485	122	0.602325	126	1.22277	260	0.734674	151	0.61494	124	0.75823	157	1.1989	249	0.542573	115	0.00638386	-1.02093	down
NewGene_49382	--	0.123099	105	0.612377	430	0.477062	333	0.091886	48	0.071241	45	0.083683	81	0.09457	66	0.093892	29	0.182364	85	0.129619	53	0.099344	65	0.224662	59	0.060008	41	0.065703	21	0.0168304	1.67555	up
NewGene_13738	--	0.796622	74	1.41411	143	2.24945	217	0.807287	88	1.19779	103	1.49527	147	0.76733	76	0.400222	39	0.512779	51	0.555862	54	0.49593	47	0.661072	62	0.3556	35	0.899841	89	0.00322036	1.18946	up
NewGene_50245	--	1.11961	260	2.17981	353	1.7446	395	0.216761	48	0.240938	54	0.425239	80	0.370586	75	0.21586	51	0.254486	61	0.750008	137	0.637948	112	0.19212	47	0.311079	58	0.257139	40	0.0462575	1.35325	up
gene-OTOP1	OTOP1	0.3002	76	0.400749	108	0.40987	106	0.337697	98	0.406484	105	0.554621	145	0.483041	127	0.228515	59	0.089837	24	0.270292	69	0.418189	105	0.320385	83	0.085364	22	0.107612	27	0.0403932	1.00119	up
gene-DPYSL3	DPYSL3	0.959106	212	2.35679	540	5.21067	1136	5.67566	1397	7.12973	1561	2.31826	523	2.775	601	0.533405	121	0.547212	127	0.530763	120	0.868402	191	1.81692	392	2.14539	480	1.1887	275	0.000389368	1.80431	up
gene-ANG	ANG	52.5044	2032	70.0272	2907	77.7329	3075	82.8486	3694	73.8015	2936	35.6152	1436	73.7409	2977	27.9684	1114	16.5529	674	40.6104	1595	51.3324	1982	32.5357	1290	42.6408	1695	27.9372	1135	0.000284123	1.02018	up
gene-LOC504773	LOC504773	24.3715	979	8.67286	367	20.6659	842	4.11353	204	3.82433	178	11.5371	477	22.6458	943	2.80486	121	4.68722	211	14.3825	586	5.07968	203	2.98121	131	4.21644	182	5.34685	226	0.0202872	1.30458	up
gene-APOBEC3Z1	APOBEC3Z1	31.2842	1278	7.62591	334	22.8402	954	0.85191	41	3.17857	134	34.6028	1472	30.7499	1310	0.829336	35	1.19277	52	12.1677	505	1.57954	65	1.4612	62	1.91869	81	8.01428	344	0.030518	2.32343	up
gene-MYO1A	MYO1A	0.37306	81	0.2228	52	0.223534	54	0.014077	5	0.27489	61	0.212279	50	0.290636	65	0.437742	100	0.659455	153	0.668558	157	0.829467	183	0.499693	118	0.480364	114	0.628466	142	0.0072685	-1.35743	down
NewGene_23670	--	6.01731	613	5.16952	603	3.83067	419	3.35073	402	3.80033	399	4.16904	457	4.13267	460	0.874075	99	0.704312	81	2.92284	323	2.23113	243	2.15156	232	1.85981	203	2.03417	232	0.000164157	1.27377	up
gene-TNIP3	TNIP3	0.331883	52	0.312831	52	0.172086	27	0.217126	39	0.113761	18	0.181162	29	0.091185	15	0.56782	90	0.281323	46	0.440888	69	0.433015	66	0.509861	81	0.474275	75	0.563623	91	0.00729134	-1.1404	down
NewGene_43023	--	0.581059	169	0.395356	121	0.38783	116	0.031664	12	0.223189	69	0.437866	131	0.56889	175	1.28702	379	0.667122	184	1.83548	518	1.32084	378	1.17903	346	1.14648	341	0.689731	202	0.00394186	-1.52112	down
NewGene_41497	--	0.863604	27	6.03067	200	2.66229	84	3.5327	126	1.86648	60	6.10685	196	1.88387	61	0.979774	32	1.06351	35	1.24104	39	1.13722	35	2.02739	64	1.1973	38	1.04508	34	0.00640805	1.46139	up
NewGene_27010	--	342.062	17964	287.305	16315	124.106	6877	198.552	11720	400.812	22107	313.982	17309	288.007	15216	122.623	6871	96.5305	5526	49.8513	3103	28.4003	1450	85.7057	4586	107.397	5675	89.0346	4711	1.67309e-07	1.7738	up
gene-ALPK2	ALPK2	1.1199	508	0.544875	256	0.801825	358	0.728756	370	1.17247	524	0.982507	417	0.664852	330	1.91744	836	1.99584	908	2.37192	1035	1.68705	704	1.87725	826	2.34106	1012	1.0372	460	1.94783e-05	-1.04855	down

## Sheet: S7.DEGs (Blood, Winter)
#ID	gene_name	CHC1-1_FPKM	CHC1-1_count	CHC1-2_FPKM	CHC1-2_count	CHC1-3_FPKM	CHC1-3_count	CHC1-4_FPKM	CHC1-4_count	CHC1-5_FPKM	CHC1-5_count	CHC1-6_FPKM	CHC1-6_count	CHC1-7_FPKM	CHC1-7_count	XJBC1-1_FPKM	XJBC1-1_count	XJBC1-2_FPKM	XJBC1-2_count	XJBC1-3_FPKM	XJBC1-3_count	XJBC1-4_FPKM	XJBC1-4_count	XJBC1-5_FPKM	XJBC1-5_count	XJBC1-6_FPKM	XJBC1-6_count	XJBC1-7_FPKM	XJBC1-7_count	FDR	log2FC	regulated
gene-MGC126945	MGC126945	28.9497	4097	69.7515	9661	49.0803	6482	34.3872	4608	88.0178	12624	24.5766	3682	50.0749	6732	86.4413	11347	154.64	19761	127.064	15911	110.789	15486	81.1842	11056	100.219	14436	81.3502	10668	0.00856199	-1.03191	down
NewGene_51784	--	0.120242	74	0.209242	126	0.279427	161	0.33656	197	0.250705	157	0.090755	60	0.140359	83	0.308527	177	0.416764	232	0.593873	324	0.535915	326	0.299996	178	0.558043	350	0.527048	301	0.0128907	-1.11887	down
gene-SELP	SELP	3.75946	588	5.00271	769	6.54693	954	3.21672	473	4.34593	676	3.76868	620	2.57535	386	2.46057	354	2.27888	322	2.58271	349	0.325557	51	1.02589	156	1.80466	289	2.61705	380	0.0329177	1.21516	up
gene-KCNK10	KCNK10	0.800663	159	0.519724	101	1.16929	216	1.08658	204	0.983463	198	1.23074	258	0.856023	161	0.221345	41	0.173345	31	0.128665	23	0.274797	54	0.268807	52	0.047793	10	1.01481	186	0.0311407	1.71524	up
gene-SSPO	SSPO	0.328343	304	0.58719	531	0.444112	383	0.25142	220	0.220944	207	0.231816	227	0.22847	201	1.20619	1033	2.65197	2211	1.20053	981	2.01665	1839	0.775687	690	1.22086	1148	1.43854	1231	1.17247e-11	-2.12463	down
gene-LOC101905453	LOC101905453	0.119314	33	0.250998	68	0.487138	115	0.407714	97	0.328094	83	0.216772	58	0.168644	40	0.583842	135	0.857524	187	1.05332	236	0.704207	173	0.430978	100	0.487942	124	0.48767	113	0.0298333	-1.10813	down
NewGene_11903	--	0.373828	250	0.298825	210	1.90005	1106	0.661176	440	1.15013	794	0.427835	312	0.557555	375	0.330461	203	0.256086	157	0.353998	219	0.434352	298	0.297765	185	0.229765	125	0.485565	300	0.0317748	1.24182	up
NewGene_30413	--	3.19387	1141	0.007035	3	0.145104	49	0.096255	33	0.397827	144	0.409066	155	7.23817	2455	0.136866	46	0.065555	22	0.195351	62	0.154165	55	0.213266	74	0.050176	19	0.075832	26	0.0163065	3.82094	up
gene-PDE3A	PDE3A	0.289796	134	0.286549	130	0.456904	197	0.254354	112	0.322272	151	0.466746	228	0.565658	248	0.15124	65	0.248031	104	0.164157	68	0.074152	34	0.236627	106	0.102311	49	0.224757	97	0.0163065	1.20305	up
NewGene_29626	--	0.258782	65	0.400894	90	0.562057	114	0.708878	161	0.460498	110	0.295368	80	0.123786	29	0.160065	36	0.227663	48	0.161555	36	0.237037	58	0.152201	32	0.158728	40	0.179759	42	0.0317748	1.16137	up
gene-LOC513869	LOC513869	1.97088	154	0.75891	59	0.532365	40	0.462136	35	0.319594	26	0.724087	61	0.503009	38	5.19911	379	1.14946	82	6.9845	487	5.74472	443	1.93172	147	1.31953	106	5.47728	400	0.000300875	-2.2886	down
gene-PPBP	PPBP	47.9017	3463	28.0738	1987	44.9964	3036	25.5419	1749	36.6725	2687	23.0062	1761	31.8892	2190	11.4535	768	12.4755	815	24.9376	1595	9.21899	659	15.503	1079	15.961	1175	16.97	1137	2.43992e-05	1.22632	up
gene-LOC531557	LOC531557	1.74397	405	3.54064	795	4.31327	911	2.50012	522	1.02057	250	1.56747	384	1.75855	398	7.48861	1586	6.5892	1357	7.63779	1538	4.72628	1062	3.59561	782	3.96805	923	8.20603	1732	0.00109752	-1.28755	down
gene-FAM178B	FAM178B	0.974628	144	1.66298	243	1.88999	264	1.3982	198	0.39442	58	1.29905	202	0.97255	138	0.198303	28	0.446113	61	0.297461	40	0.305013	45	0.638442	93	0.274921	42	0.257524	36	6.4765e-05	1.85606	up
NewGene_59039	--	2.08593	583	2.39429	561	5.84527	1628	2.57939	768	3.12574	995	2.55696	768	5.00317	1411	0.416283	118	1.33822	368	1.80382	479	0.900132	225	1.81539	453	1.06499	318	1.9957	543	0.00391813	1.43703	up
NewGene_57271	--	0.248209	77	0.418287	146	0.891699	271	0.049776	16	0.896988	406	0.165704	64	0.609795	182	0.209043	58	0.118603	46	0.091091	30	0.499725	90	0.069774	23	0.11419	31	0.03395	15	0.023705	2.02012	up
NewGene_53373	--	0.947919	136	0.763662	120	0.600502	101	0.70874	100	0.913132	155	0.313795	65	0.476934	74	1.11803	187	2.17709	326	0.81158	107	2.79036	408	0.821894	133	2.31616	387	1.49987	233	0.0127633	-1.21844	down
gene-CCDC194	CCDC194	0.193335	53	0.241332	64	0.313354	80	0.462966	119	0.204399	57	0.333368	96	0.199491	52	0.864976	217	0.689636	169	1.55747	373	0.714745	191	0.325877	85	0.861662	238	1.02231	257	0.000236813	-1.5469	down
gene-LOC107131398	LOC107131398	7.67209	449	7.36549	422	0.900628	50	0.526449	30	8.05704	477	8.12192	503	10.1319	563	0.663685	36	0.883086	47	0.962461	50	0.651227	38	0.948304	54	0.362721	22	0.925216	51	1.26698e-06	3.07807	up
gene-SPATA20	SPATA20	0.655183	100	0.579281	88	0.631995	92	0.705003	104	0.320808	51	0.269519	45	0.577984	85	1.13365	161	1.32027	182	2.14079	289	1.19926	183	1.38187	203	2.27911	354	2.60823	369	1.01414e-05	-1.60295	down
gene-RGS9	RGS9	6.0005	955	3.67747	564	9.94173	1458	4.31466	593	6.72836	1047	4.21666	695	7.18034	1062	11.1437	1634	18.536	2642	16.724	2303	17.336	2644	10.1354	1544	11.1286	1735	7.85141	1068	0.00343004	-1.06701	down
gene-ULBP13	ULBP13	2.70717	187	4.48627	300	6.75871	429	9.6324	613	6.86739	492	2.34968	167	2.5782	165	8.87882	551	17.9335	1054	13.6073	800	11.1023	734	11.2163	755	4.93019	345	13.3693	834	0.0432066	-1.107	down
NewGene_9868	--	1.5791	149	1.94222	179	1.84645	162	2.06068	184	2.01395	192	2.10995	210	1.79794	161	0.988222	87	0.72533	62	0.746782	63	1.00185	93	0.85493	78	1.63913	157	0.560647	49	0.00136702	1.08931	up
NewGene_10840	--	0.024896	4	0.014022	3	0.024485	4	0	0	0	0	0	0	0	0	4.62233	613	7.99438	1033	0.477828	61	4.06206	574	2.25144	310	2.08856	304	6.0383	801	1.68391e-30	-8.38708	down
gene-LOC112444847	LOC112444847	247.736	17798	354.438	24894	240.557	16182	167.455	11397	311.581	22697	276.487	21063	226.959	15508	38.4519	2584	107.421	6982	133.828	8562	107.755	7656	188.11	13005	72.7355	5341	145.403	9698	0.000795409	1.26551	up
gene-RPL12	RPL12	1004.57	38877	1459.08	54781	668.417	23935	355.235	13222	731.649	28678	1035.77	42483	641.597	23593	582.411	21065	233.674	9110	708.812	24398	232.833	9999	225.138	9406	476.246	21019	290.965	11614	0.0298333	1.0769	up
gene-CFAP46	CFAP46	0.234458	116	0.222681	107	0.282035	129	0.15491	72	0.071944	36	0.353939	185	0.12597	56	0.396201	180	0.352206	151	0.401142	168	0.583899	279	0.566378	256	0.352361	175	0.778312	344	0.0324873	-1.14522	down
gene-C1R	C1R	3.80123	563	10.9762	1576	7.80985	1030	5.60566	782	4.06108	602	6.77471	1041	2.90259	422	17.2817	2260	22.3635	2889	10.2026	1328	12.51	1829	8.73746	1220	4.96414	767	15.0631	2008	0.0391967	-1.03753	down
gene-SYT11	SYT11	5.22359	1381	6.46857	1672	4.40634	1088	4.13088	1038	2.85479	766	3.40984	954	4.60966	1158	12.5796	3080	9.70599	2318	12.4769	2919	13.4962	3524	7.97728	2028	8.31846	2245	8.40636	2058	2.60973e-07	-1.14871	down
gene-KIR2DS1	KIR2DS1	0.142075	32	0.62358	84	1.14242	189	0.940443	193	0.438305	86	0.255416	54	0.502312	106	1.67411	184	4.29884	468	2.98604	322	6.42973	791	0.825079	156	2.27588	272	0.878729	144	0.0240403	-1.59845	down
NewGene_41500	--	9.6063	922	12.1645	1143	6.962	624	14.6794	1334	10.7263	1044	19.762	2008	17.9021	1632	4.83503	431	4.62733	401	3.32753	283	3.07776	292	6.30349	583	3.85472	377	7.08343	630	4.42833e-06	1.55015	up
gene-PROKR1	PROKR1	1.98849	385	2.11637	405	3.70347	672	4.42543	812	2.49286	493	4.66554	962	3.62866	671	2.50169	339	1.26618	221	1.86917	320	1.49929	289	1.11001	209	1.69504	340	2.55856	462	0.00442246	1.02909	up
NewGene_43017	--	84.3091	23790	76.9817	21243	120.239	33185	105.885	24869	117.199	30152	53.4431	14936	91.6324	23875	184.727	45230	152.99	42776	254.357	59150	223.156	59652	121.459	31696	411.992	86493	125.527	31478	0.00129724	-1.0259	down
gene-GZMK	GZMK	3.32825	238	1.74352	122	1.35397	91	4.06711	275	0.954289	70	1.50993	115	1.92584	131	4.10965	272	8.69771	561	7.38847	467	6.27111	442	3.49302	240	5.20084	378	4.09664	271	0.00760648	-1.31016	down
gene-LY6G6E	LY6G6E	2.80608	175	3.94639	233	5.21364	293	1.59063	93	1.50386	97	4.7631	313	1.78192	107	1.17848	65	1.08513	62	1.198	67	0.438157	28	1.82991	112	2.03377	128	1.35596	79	0.0468904	1.26032	up
gene-LY6G6C	LY6G6C	33.1681	1722	42.6422	2166	62.5282	3028	26.9787	1326	22.0534	1160	47.2081	2593	32.3823	1597	17.5415	845	22.0139	1032	24.7957	1139	8.71568	447	24.5235	1225	22.1114	1168	17.8782	860	0.00932854	1.00855	up
gene-DOCK3	DOCK3	0.544424	290	0.303386	159	0.525609	257	0.394102	201	0.312474	168	0.283321	160	0.589855	298	0.720789	355	1.46123	694	1.03597	479	0.96721	506	0.69956	359	0.907707	488	0.788953	388	0.00105002	-1.06432	down
gene-SSTR1-2	SSTR1	0.113508	32	0.712036	195	0.192216	51	0.804767	213	1.6507	468	0.885573	262	1.08312	288	0.219816	57	0.045641	12	0.007853	2	0.064426	18	0.100963	28	0.024749	8	0.070374	19	1.01414e-05	3.40192	up
gene-STMN3	STMN3	0.613555	90	0.5612	84	0.652291	93	0.521018	72	0.813049	120	0.30206	49	0.556602	77	0.321338	44	0.266116	36	0.239224	31	0.176552	26	0.193618	27	0.32333	50	0.398867	54	0.00784531	1.13668	up
gene-AK7	AK7	0.672457	97	1.08779	153	0.949398	127	1.10663	150	1.26546	184	1.27463	193	2.14679	292	0.352778	47	0.26268	34	0.495329	63	0.233676	33	0.175423	25	0.250215	37	0.354089	47	9.15359e-09	2.0908	up
gene-ADGRF1	ADGRF1	0.743283	227	0.684217	152	1.70305	416	1.87783	518	0.988632	346	0.741932	217	1.24655	413	0.451515	144	0.431513	138	0.198097	57	0.458768	160	0.225229	78	0.581046	204	1.15315	243	0.0376868	1.19786	up
gene-BOC	BOC	0.172908	56	0.10044	32	0.197505	59	0.061151	17	0.253073	82	0.087498	27	0.168966	52	0.37359	111	0.524553	145	0.399038	105	0.246485	76	0.342605	103	0.312092	100	0.321371	95	0.0344833	-1.17198	down
NewGene_18197	--	0.064421	64	0.353518	205	0.181921	168	0.105127	78	0.120334	121	0.050969	47	0.186291	107	0.740982	662	0.212925	123	0.773661	609	0.270409	264	0.352345	258	0.067147	68	0.705036	645	0.0235849	-1.73219	down
gene-CHD5	CHD5	0.148702	84	0.193498	106	0.1485	78	0.175553	93	0.200374	114	0.204581	122	0.096255	52	0.672322	349	0.220872	112	0.429924	213	0.24126	134	0.690046	371	0.82468	470	0.550312	283	0.000282453	-1.58075	down
NewGene_51064	--	0.131581	31	0.507963	114	0.476944	103	0.092462	21	0.058033	14	0.330486	81	0.110757	25	1.01852	217	0.7979	166	1.20729	245	0.473578	108	0.520909	115	1.02192	239	0.541435	115	0.0268742	-1.64605	down
gene-VXN	VXN	0.963448	182	0.831593	153	0.88725	156	0.900774	161	0.145054	28	0.68564	137	0.689875	124	2.39759	418	2.65492	451	2.30606	384	1.37137	255	1.12581	204	2.41393	462	1.61138	281	0.00561538	-1.36975	down
gene-SYN2	SYN2	6.07422	921	4.94875	734	5.9365	840	4.70179	674	3.75375	577	2.52546	405	2.73381	394	7.13352	1003	12.3703	1693	10.4443	1401	10.1798	1524	8.28167	1208	12.386	1910	5.49212	772	0.00136702	-1.05324	down
NewGene_7818	--	0.284979	47	0.642888	104	0.459816	64	0.630073	70	0.23449	38	0.235335	41	0.388687	37	6.98	1061	1.15247	141	8.14073	1016	7.66877	1241	8.16886	1106	11.6849	1644	0.496159	66	4.62111e-12	-3.94474	down
gene-TMEM132B	TMEM132B	0.53406	252	0.60381	279	0.344347	152	0.354742	159	0.176346	85	0.412142	206	0.394768	177	1.92942	821	1.18149	490	0.835098	349	1.5181	706	1.19449	527	0.927345	447	0.8788	374	1.01414e-05	-1.48171	down
NewGene_3975	--	0.558603	396	0.630366	361	1.10455	626	0.791133	431	0.391012	308	0.303785	188	0.509878	255	1.66018	1080	3.58178	2259	2.40598	1609	1.82741	1215	0.64094	221	0.505109	263	1.20254	701	0.0317748	-1.51138	down
gene-LOC100848700	LOC100848700	0.547426	259	10.6502	4914	1.14032	501	1.58773	707	0.7866	377	1.59373	798	1.61334	725	34.7048	15212	12.0033	5122	2.65929	1108	30.9591	14451	23.1432	10525	9.39505	4519	27.4422	12017	0.00442246	-2.90943	down
NewGene_33306	--	1.11762	526	0.340983	166	2.96529	1698	0.791503	399	1.60147	1031	0.894136	538	2.26824	1368	1.17789	494	0.441299	178	0.724884	417	0.494557	150	0.672217	274	0.321183	186	0.972911	405	0.0474285	1.46042	up
gene-LAMA3	LAMA3	0.144701	94	0.114455	73	0.165058	100	0.181854	111	0.168823	111	0.261643	179	0.088204	54	0.115632	70	0.478335	279	0.436881	250	0.55268	352	0.334726	208	0.516825	339	0.363459	217	0.0125034	-1.24025	down
gene-LOC112443175	LOC112443175	30.3752	6825	85.0578	18704	11.7176	2457	45.2824	9634	57.6134	13119	17.0101	4045	28.3694	6055	14.0946	2938	22.7421	4614	16.8342	3347	25.7117	5706	8.02119	1735	12.8919	2949	15.46	3219	0.0166057	1.33442	up
gene-FN1	FN1	1.12734	523	1.2196	577	0.93108	422	1.16355	537	0.634913	316	0.98188	499	0.537039	251	1.01419	462	2.47845	1044	2.76979	1151	3.39629	1623	5.36195	2404	0.839316	419	1.33485	576	0.0221272	-1.29271	down
gene-LOC112446747	LOC112446747	0.169909	29	0.319075	53	0.594512	93	0.257543	41	0.306543	52	0.297657	53	0.441437	70	1.28691	200	1.34426	203	0.790916	117	1.23986	205	0.384448	62	0.55209	94	1.21202	188	0.00406461	-1.42594	down
gene-ASB2	ASB2	0.949897	148	1.04723	159	0.544771	79	0.541582	80	0.588806	93	0.553743	91	0.257023	38	1.28119	185	1.60861	225	1.48648	204	1.36779	210	1.14298	171	1.56345	247	2.14694	309	0.00330848	-1.17301	down
NewGene_11378	--	1.04317	85	2.56779	203	2.60961	208	1.56207	126	0.493478	75	0.663251	87	0.617519	78	0.075853	12	0.100296	10	0.606957	42	1.42745	90	0.212649	30	0.485716	65	0.349587	42	0.0317748	1.60483	up
NewGene_22627	--	0.224739	49	0.42028	129	0.181365	54	0.06362	21	0.095924	34	0.127348	46	0.147061	48	0.521013	143	0.435274	124	1.50824	402	0.287667	97	0.252534	83	0.302965	100	0.592909	129	0.0417014	-1.5066	down
NewGene_43547	--	0.304199	127	0.130784	54	0.502055	193	0.161373	62	0.162411	67	0.138059	61	0.25867	104	0.529016	206	0.622506	229	0.684326	246	0.934987	379	0.444401	174	0.367503	157	0.462413	173	0.0177768	-1.19557	down
gene-LOC526163	LOC526163	4.72548	446	2.11487	193	4.44222	385	4.8058	429	7.11615	673	6.67717	661	3.85688	342	0.372804	34	0.639623	56	2.62643	217	0.466256	43	1.82639	165	1.68401	161	0.988822	86	0.000243282	2.02433	up
gene-LOC101903126	LOC101903126	15.8607	7364	23.9403	10884	25.3069	10887	28.8554	12625	11.0399	5181	16.9958	8361	16.9681	7427	7.02168	3035	8.27768	3475	7.83814	3245	5.78962	2642	5.62834	2564	3.27163	1535	12.109	5211	3.20306e-07	1.53901	up
NewGene_25776	--	1.28699	228	1.48293	271	3.39407	597	0.055325	14	1.04157	166	0.393851	68	0.797741	147	0.398677	52	0.130346	21	0.232556	36	0.088758	23	0.553333	100	0.050267	11	0.100344	18	0.00760648	2.4971	up
NewGene_34385	--	1.05029	198	0.957992	182	1.99858	332	1.67787	298	0.801226	183	0.668008	129	1.10021	235	2.90506	479	3.36737	578	5.14866	883	4.06435	686	1.11171	192	1.48571	279	2.61757	415	0.0268742	-1.14729	down
gene-SULT1C4-2	SULT1C4	3.77933	478	1.28329	226	3.90692	606	0.570813	98	4.55693	632	2.53236	462	3.17061	541	0.508366	85	0.449118	73	1.92378	279	2.00466	320	0.810329	140	1.14331	142	0.828494	138	0.0324873	1.40235	up
gene-MAD2L1	MAD2L1	11.6025	810	15.0841	1030	9.94515	648	10.9185	722	13.8789	982	18.5711	1372	13.1098	869	4.87217	316	6.24919	394	8.78241	543	4.70497	325	9.45624	635	9.64443	685	4.38424	284	0.00406461	1.01647	up
NewGene_8743	--	0.179862	128	0.139254	97	0.256269	171	0.10111	69	0.102966	75	0.177408	134	0.318691	216	0.375552	248	0.401867	259	0.486504	307	0.494588	348	0.361161	248	0.319276	232	0.458852	303	0.00692036	-1.09294	down
gene-LOC100336448	LOC100336448	0.207654	65	0.627081	190	0.610555	173	0.771301	229	0.459894	145	0.319027	106	0.29988	89	0.209741	61	0.085139	20	0.119181	33	0.186975	58	0.425112	128	0.149807	44	0.177999	52	0.0465047	1.33735	up
gene-IGFBP7	IGFBP7	0.86938	58	0.563973	37	0.54815	34	0.816326	52	0.9125	62	0.251034	18	0.417806	27	0.95751	59	1.55882	94	2.38637	140	2.02696	133	0.795681	51	1.77408	120	1.36801	84	0.0294965	-1.22126	down
gene-LOC511713	LOC511713	0.959014	90	0.50124	47	1.0557	93	1.59297	142	1.21868	114	0.597331	60	0.654224	60	0.386444	34	0.131506	12	0.173143	15	0.274101	26	0.391795	37	0.594631	58	0.371348	33	0.0115525	1.51186	up
gene-GNG3	GNG3	1.60103	90	1.64442	90	1.21915	64	1.49625	79	1.54829	88	1.31292	78	1.73178	92	0.275956	15	0.687847	35	0.657538	33	1.06071	59	0.565802	31	0.430051	25	0.332668	18	0.000282453	1.45967	up
gene-LOC100336869	LOC100336869	1.50952	77	2.13075	104	1.63309	80	1.59718	71	0.657255	38	1.68717	84	1.33491	61	3.93583	191	2.31485	107	6.7701	286	7.41326	346	1.4054	68	1.97284	115	3.76557	166	0.0200742	-1.2827	down
gene-DEFB10	DEFB10	6.85061	77	2.81481	31	11.098	116	2.98425	32	11.1039	125	1.66097	20	5.40317	58	18.7198	193	12.5545	126	15.3517	151	12.0767	133	31.4474	337	12.6836	144	12.3624	128	0.0465047	-1.4019	down
gene-SPIRE2	SPIRE2	2.68549	430	2.46884	388	4.94033	738	3.99909	601	3.76502	606	2.58454	443	3.35555	506	6.07797	909	7.83368	1134	6.90999	981	10.9351	1730	2.53489	389	9.31793	1511	6.951	1041	0.00760648	-1.01913	down
gene-DPYSL3	DPYSL3	3.0706	710	2.71333	600	5.67003	1226	6.29518	1318	7.72342	1802	2.95398	717	2.61313	568	1.13266	244	0.980074	210	0.73149	157	0.635522	153	1.615	313	1.28402	310	0.784222	170	3.85713e-11	2.15358	up
gene-SV2B	SV2B	0.27272	109	0.161054	63	0.138824	52	0.071824	28	0.085325	35	0.111843	48	0.08885	34	0.251645	93	0.315757	114	0.279624	98	0.375985	148	0.204165	79	0.322662	132	0.299444	111	0.0383971	-1.05417	down
gene-THEG	THEG	0	0	0	0	0	0	0	0	0	0	0	0	0	0	2.07493	150	1.06789	74	1.77801	121	1.23271	96	0.689545	52	2.9503	229	1.20657	88	3.75682e-22	-9.27891	down
gene-FCRL3	FCRL3	6.3815	1478	7.51627	1703	14.3617	3109	12.2183	2676	10.3518	2410	9.80436	2416	12.7578	2808	7.21549	1531	4.29793	905	7.13671	1456	3.27705	742	4.43905	998	4.25583	1008	7.73792	1658	0.00225771	1.01089	up
gene-REEP2	REEP2	9.88336	1193	10.4268	1358	9.26837	1039	6.20521	723	8.42336	1096	12.0164	1696	7.00813	798	5.48059	626	3.85997	440	3.71218	451	3.62704	440	4.96401	583	4.48301	562	5.04567	562	3.36661e-07	1.10596	up
gene-PACRGL	PACRGL	0.225681	36	0.289814	44	0.33838	55	0.239743	37	0.232406	42	0.222279	27	0.133052	22	0.428061	70	0.625218	72	0.869929	118	0.388617	68	0.324893	51	0.651248	98	0.405236	57	0.0324873	-1.01798	down
gene-ALPK2	ALPK2	0.882101	430	1.12189	482	0.898551	407	0.945131	416	1.18886	569	0.633767	310	0.692265	321	1.655	781	2.45314	1043	2.43674	1032	1.98053	923	1.51267	688	2.10268	990	1.75096	789	3.30848e-09	-1.08018	down

## Sheet: S8.DEMs (Milk, Spring)
#ID	name	XJBC4-2	XJBC4-3	XJBC4-4	XJBC4-5	XJBC4-6	XJBC4-7	XJBC4-1	CHC4-1	CHC4-2	CHC4-3	CHC4-4	CHC4-5	CHC4-6	CHC4-7	XJBC4_vs_CHC4_log2FC	XJBC4_vs_CHC4_Pvalue	XJBC4_vs_CHC4_VIP	XJBC4_vs_CHC4_(FC_1.5_Pvalue_0.05_VIP_1)__regulated
neg_16	N6-Hydroxy-L-lysine	381.569	388.024	314.289	507.791	633.362	721.309	620.376	705.782	906.461	583.997	706.97	719.629	953.327	947.269	0.630968	0.0044117	1.85743	up
neg_27	L-Olivosyl-oleandolide	323	59.0359	215.273	150.042	101.042	217.987	391.162	215.724	647.107	292.737	380.791	309.731	414.69	512.453	0.928032	0.0219478	1.63423	up
neg_34	Microcystin LR	446.969	668.784	517.135	365.771	1055.64	371.628	326.052	266.043	237.097	180.637	363.407	374.391	215.532	211.376	-1.02131	0.0311226	1.62655	down
neg_36	Glycocholate	15.0531	24.4635	14.913	15.145	19.1495	13.7513	40.3512	8.3583	14.6015	6.18679	9.04029	12.7454	10.0453	6.89938	-1.07327	0.024732	1.65327	down
neg_44	LysoPC(15:0/0:0)	10315.9	7155.75	6373.12	10303.7	7990.77	12680.2	12146.4	20040.7	28607.9	13352.3	19549.5	20455.2	28817.9	31106.8	1.27388	0.000946841	2.18058	up
neg_49	Gly-Pro-Arg-Pro-Lys	157.972	165.653	24.4381	228.059	148.224	204.944	192.452	200.958	428.145	243.377	366.776	179.561	301.75	314.745	0.859511	0.00999225	1.71346	up
neg_56	10-Oxo-11-octadecen-13-olide	1698.71	1104.17	1486.74	2508.81	2286.21	1868.24	1692.79	4115.88	4309.03	8047.67	4788.64	5165.98	3456.44	2219.93	1.34409	0.00587825	1.94155	up
neg_57	Vitamin D3	403.473	157.805	204.011	690.607	289.826	538.098	895.567	1337.2	2033.77	1361.33	2267.15	1541.04	1871.58	2068.09	1.97282	9.79093e-06	2.37871	up
neg_60	Digitoxigenin	126.97	97.7393	66.7171	115.539	127.944	120.19	127.651	262.92	339.731	137.318	235.448	259.5	289.226	500.491	1.37104	0.00523416	2.00716	up
neg_61	1-Oleoylglycerophosphoserine	15370.6	14246.5	7850.36	23350.6	17951.6	18406.8	16505.9	21928	28587.4	24155.7	31518.8	22219.5	24901.2	24372.8	0.644301	0.00166388	1.986	up
neg_69	12-trans-Hydroxy juvenile hormone III	247.082	101.915	38.1389	74.5224	368.461	169.923	601.891	437.005	582.566	300.175	441.223	438.854	398.542	687.123	1.03629	0.0223303	1.60615	up
neg_70	di-trans,poly-cis-Undecaprenyl diphosphate	4699.59	5036.3	3548.94	4896.42	4867.58	5565.02	6659.48	10604.2	15659.8	8629.4	8705.59	8399.5	11907.7	18500.8	1.22419	0.00346838	2.05199	up
neg_71	Methymycin	1182.87	1028.56	674.828	1317.66	1398.03	1366.79	1580.23	1965.49	3070.95	1772.79	2441.85	1697.08	2000.25	2619.88	0.864788	0.00115258	2.06382	up
neg_79	Cytidine	5.97023	2e-10	2e-10	37.3572	2e-10	2e-10	57.6158	109.453	163.195	50.1158	2e-10	2e-10	96.8498	169.639	2.54534	0.0401994	1.55499	up
neg_83	LysoPC(18:2(9Z,12Z)/0:0)	44.6542	49.9886	57.7131	43.0147	23.1382	19.9837	47.4668	30.9074	12.9329	21.0755	7.6047	27.3821	5.77875	11.5111	-1.28693	0.00348139	1.87999	down
neg_84	1,2-Ethanediol monoricinoleate	1.38869	0.449023	2.91363	0.372383	3.89945	2.14358	4.44139	27.4677	9.60631	18.5282	11.5061	11.4793	2.47622	1.09673	2.39615	0.032565	1.56073	up
neg_89	5-O-beta-D-Mycaminosyltylonolide	708.7	833.484	592.729	469.407	814.938	1307.2	1017.44	1486.18	1294.47	1364.41	2236.57	3868.96	1414.63	1095.15	1.15157	0.0342204	1.54443	up
neg_92	LysoPI(16:0/0:0)	269103	216900	152285	472318	335077	393037	400398	604915	754836	501831	439487	425051	887988	1.02094e+06	1.04965	0.00699999	1.88528	up
neg_93	LysoPC(16:0/0:0)	5300.62	3751.82	4497.93	6222.28	4503.2	6171.14	10055.2	11892.4	16047	9912.56	13022.4	13245.9	12438	15767.3	1.18873	2.84292e-05	2.31869	up
neg_94	11-Hydroxyandrosterone	9349.04	3584.74	5381.35	6375	10142.7	11827.2	10669.8	14527.6	13109.2	7518.23	13817.5	17179.6	14754.3	11320.4	0.685898	0.0103242	1.73104	up
neg_96	20-Oxo-5-O-beta-mycaminosyltylactone	41.5378	287.873	21.0523	23.5041	603.127	33.4517	215.485	564.679	534.211	665.841	461.677	379.627	250.809	661.008	1.5207	0.00761218	1.72824	up
neg_100	cis-Quinceoxepane	88.268	9.47909	17.8855	31.3609	24.813	43.1959	55.6431	286.662	269.564	1026.8	564.741	331.471	21.0845	272.745	3.35701	0.0253346	1.64517	up
neg_101	LysoPI(18:1(9Z)/0:0)	217408	195338	111737	258253	246710	303810	328771	297030	436909	328633	331197	218753	371865	530826	0.597737	0.0248474	1.56595	up
neg_135	Pefloxacin	904.71	674.946	415.542	1055.19	837.055	1276.19	1349.47	1232.53	1962.04	1367.55	1288.52	730.171	1537.68	2424.25	0.694831	0.0386221	1.4896	up
neg_146	CMP-N-acetylneuraminate	1639.87	936.978	226.562	800.507	1895.03	1443.42	2222.44	1271.64	3396.89	2268.81	2117.15	1754.32	2192.49	3954.94	0.887641	0.0277417	1.53943	up
neg_158	1,4-Dioxane-2,5-dione	6381.94	6609.09	4709.51	8582.88	10175.2	9487.13	9241.63	10398.5	17519.9	5316.39	9962.55	15577.5	15974.4	15641.7	0.711842	0.0246277	1.64661	up
neg_159	Malic acid	20243.8	21834.2	16090.7	26752.7	31734.2	29560.8	29289	32880.2	52342.2	17028.5	32030.9	53324.6	49094.4	48163.2	0.698757	0.0233574	1.66474	up
neg_176	2-Hydroxy-2-hydropyrone-4,6-dicarboxylate	675.069	500.601	256.242	245.3	611.022	809.423	823.557	230.302	271.992	386.091	491.132	220.344	191.716	272.012	-0.926145	0.0268618	1.65722	down
neg_186	Tetracycline	2638.58	3160.68	3168.06	3070.83	1728.38	4120.87	3231.67	6804.85	4720.76	3195.8	6998.29	5472.12	3874.47	4489.9	0.751556	0.00798765	1.77403	up
neg_220	Glucoconringiin	4956.95	3094.49	915.706	973.069	1960.83	859.483	3718.37	2366.11	3759.34	6274.31	5557.38	7918.59	4505.22	7073.72	1.18453	0.00879988	1.72579	up
neg_236	8-Hydroxythioguanine	1200.97	1565.49	535.676	1397.83	1614.74	2102.27	1859.02	494.617	694.63	618.178	565.658	598.999	655.952	1447.04	-1.01778	0.00814131	1.81107	down
neg_273	dTDP-glucose	160.729	145.479	17.2843	69.5694	292.6	170.692	115.658	334.26	316.599	119.197	162.588	355.288	331.66	267.083	0.956802	0.0186836	1.57749	up
neg_274	N6,N6,O-Tridemethylpuromycin-5'-phosphate	1043.09	1145	1600.49	1488.61	976.083	2308.98	845.921	1610.63	1846.26	2361.51	1611.52	2772.94	2638.06	2681.22	0.722339	0.00761458	1.78524	up
neg_286	3-Iodo-L-tyrosine	1851.89	2291.43	1115.61	1247.05	1691.46	2673.79	2893.58	250.939	838.767	842.419	1049.13	175.552	527.797	1001.26	-1.5546	0.00156704	2.10807	down
neg_291	Histidyllysine	2131.06	322.338	1226.82	1803.23	2692.17	1902.37	2055.69	2885.08	3469.27	1518.34	2537.94	2397.59	3065.92	2350.04	0.586836	0.0379524	1.52784	up
neg_296	Furo[3,2-c]pyran-4-one	510.285	398.268	86.1527	588.245	351.355	793.788	742.29	1160.02	1670.8	1170.33	920.313	1169.01	2041.23	3717.48	1.77162	0.0165752	1.77284	up
neg_297	Gentisic acid	24639.6	24885	11762.7	24751.5	23345.1	34362	33285.6	46401.6	61269.1	44155.8	43295.3	54814.1	74441.3	130367	1.36105	0.0139567	1.80592	up
neg_304	Harman	2701.31	2165.37	864.492	2123.58	3820.88	3426.83	3265.16	3218.02	5196.44	2942.67	2780.81	3065.15	5864.66	5397.65	0.632043	0.0441852	1.42713	up
neg_305	(10aS)-10,10a-Dihydrophenazine-1-carboxylate	12436.2	9882.33	2851.58	9454.27	17642.5	15484.6	15750.6	15432.5	25371.4	13794	12818.5	14796.5	30004.3	27108	0.738569	0.0369019	1.47688	up
neg_341	Traumatin	645.718	265.653	399.237	387.859	841.282	882.282	532.003	1106.72	1435.55	650.289	828.714	843.415	2275.72	1829.37	1.18175	0.0187715	1.70829	up
neg_345	PI(18:1(11Z)/PGE2)	11520.5	1868.12	4835.15	7947.39	9566.61	15198.6	17946.9	1160.91	6.96162	4390.23	7053.07	2496.71	3229.95	6022.95	-1.49959	0.0248832	1.57024	down
neg_352	Cucurbic acid	355.491	214.432	207.922	242.239	396.294	495.097	308.913	518.043	777.477	366.299	471.265	476.935	1166.7	1262.92	1.18251	0.0253908	1.66389	up
neg_363	4-Ethylphenylsulfate	7885.93	5230.75	4382.93	5278.41	7406.9	12231.6	11649.7	18046.5	22481	13606.6	11846	17045.8	26076.4	41354.8	1.47655	0.0100705	1.85643	up
neg_375	Aminoimidazole ribotide	26.1582	32.6222	2e-10	22.8442	41.8188	72.9241	115.172	2e-10	8.28653	5.30265	2e-10	2e-10	2e-10	19.9524	-3.21539	0.0329884	1.6112	down
neg_387	9-Oxononanoic acid	281.475	208.463	161.374	263.171	326.989	344.471	268.206	505.159	692.504	415.965	459.559	469.374	757.126	833.243	1.15641	0.00144897	2.12447	up
neg_390	L-Proline, 1-(N-((3-((propylamino)carbonyl)oxiranyl)carbonyl)-L-isoleucyl)-, (2S-trans)-	36933.9	17233.4	8020.94	39600.6	24208.8	54745.9	45787.6	50082.5	88069.1	26906.2	33778.7	66498.1	127987	114684	1.16513	0.0366527	1.56221	up
neg_392	D-Glucose 1-phosphate	4857.95	8008.04	2046.92	8303.29	6361.78	10240.5	9444.3	8112.45	14180.7	10350.1	9627.67	14212.8	8661.41	22396.9	0.829478	0.0319802	1.52484	up
neg_393	3-Hydroxy-1,4-benzodiazepine	122.077	52.0465	2.36994	91.6269	101.085	139.601	211.589	4.2452	33.5039	17.7921	16.457	1.58934	12.4692	101.663	-1.94021	0.0245698	1.56896	down
neg_395	Threonate	2086.36	2921.09	2391.1	2151.14	2050.17	2089.03	2472.5	2810.29	3169.6	2964.44	3458.33	3429.85	7449.44	8123.55	0.958466	0.0445164	1.53353	up
neg_402	Glucose 1-phosphate	29921.7	23627	9436.13	19468.8	29698.5	18199.1	15554.4	18162.1	37160.6	30994	30757.6	36349.6	39485.7	55872.4	0.769847	0.0165519	1.65244	up
neg_407	Ciliatocholate	717.302	302.251	2e-10	1603.79	214.415	1107.89	944.183	1386.04	3102.95	1009.46	1438.11	1443.83	4259.6	3818.23	1.75095	0.0166549	1.74761	up
neg_409	2'-Deoxyinosine 5'-phosphate	2e-10	13.0908	2e-10	7.77349	2e-10	2.1949	4.68127	88.6138	322.126	162.227	100.649	208.742	171.518	943.587	6.17003	0.0479142	1.53919	up
pos_12	Isoproterenol	0.202417	1.92356	0.000250347	0.30366	2.50408	5.2985	2.09991	31.1887	9.1202	4.43997	1.61425	26.7345	1.895	32.3214	3.12132	0.0439339	1.52841	up
pos_20	2,3-Dinor-8-iso prostaglandin F2alpha	9.3771	52.7107	2e-10	58.3729	83.869	77.1009	35.6247	74.6763	21.6192	90.2954	105.203	121.986	109.592	114.556	1.00866	0.0243847	1.50924	up
pos_34	gamma-L-Glutamyl-butirosin B	2e-10	2e-10	12.0885	18.2185	12.1134	41.8448	36.702	52.3375	46.2267	42.2315	45.5687	84.1561	84.2718	90.0065	1.87854	0.000815644	2.0922	up
pos_35	Serylarginine	55.365	26.5203	69.1316	78.0424	68.5812	74.6487	84.0891	80.1737	98.1489	104.444	117.685	123.808	107.227	120.064	0.719641	0.000761726	2.14394	up
pos_42	Glycochenodeoxycholate	79.522	2e-10	49.0385	67.1483	2e-10	81.9718	78.2246	117.123	274.376	67.6122	79.7727	54.1896	278.534	255.325	1.66283	0.0307693	1.6305	up
pos_57	3alpha-Hydroxy-3,5-dihydromonacolin L acid	2e-10	2e-10	2e-10	10.188	2e-10	2e-10	2e-10	21.0939	15.4798	12.8573	2e-10	2e-10	13.4706	5.52875	2.74777	0.0375993	1.52267	up
pos_58	17-Aminogeldanamycin	74.2546	31.0208	50.5458	54.2865	64.036	66.3737	20.5669	97.5443	75.7666	67.5412	54.2347	72.2102	84.4392	90.855	0.58753	0.0168076	1.67076	up
pos_60	PC(14:0/0:0)	45914.5	14920.7	11731.4	45268	16895.6	51071.6	57488.6	102885	150613	59241.3	42971.2	59971.2	213848	200576	1.77061	0.0192429	1.74645	up
pos_63	Tetrahydrocorticosterone	3.79097	0.115246	8.62849	11.6878	8.05383	16.6268	0.00373625	0.27413	32.6006	41.7355	26.4812	27.1203	36.1419	10.9535	1.84178	0.0164604	1.72494	up
pos_65	Hexadecanedioate	139.985	25.8385	244.775	242.757	223.389	171.549	127.179	211.596	236.464	372.759	273.408	260.986	233.043	254.449	0.648582	0.0228689	1.68448	up
pos_69	LysoPE(0:0/18:2(9Z,12Z))	58801.9	37188	21550.1	84564.1	45462.1	51916.3	53527.3	67903.5	88345.3	98677.4	84212.7	52057.5	78600.2	84611.3	0.651239	0.0101391	1.75223	up
pos_72	17-Dimethylaminogeldanamycin	2.93593	2e-10	2e-10	13.1185	3.90106	53.5859	14.9057	126.778	64.2006	81.0407	26.23	76.2522	114.388	58.6033	2.62995	0.00144025	2.03359	up
pos_81	Avermectin B1b aglycone	116.449	265.326	250.665	172.656	141.237	140.452	315.967	366.744	277.848	335.264	328.503	263.742	388.261	200.865	0.623591	0.014753	1.6004	up
pos_84	PC(16:0/0:0)[U] / PC(16:0/0:0)[rac]	207550	107485	101002	267565	144204	254590	336604	606523	704103	501373	333368	369811	692388	840660	1.51241	0.00107843	2.1343	up
pos_85	Clavaminic acid	2e-10	2e-10	2e-10	2e-10	2e-10	2e-10	2e-10	10.1767	33.9468	9.82156	3.24453	5.80794	47.1309	50.3523	36.7382	0.0244153	1.72487	up
pos_88	CPA(18:0/0:0)	2410.55	2245.75	5847.71	3386.26	2972.05	3463.19	6472.76	5288.43	5500.54	7386.25	6458.74	4371.9	4704.65	6750.57	0.594396	0.0266363	1.59223	up
pos_97	D-Urobilinogen	4285.39	2065.38	2743.91	5187.22	4306.92	5223.18	5901.43	6816.36	12766.4	9668.45	6159.1	4332.76	10819.5	14796.7	1.13727	0.0108361	1.84418	up
pos_127	25-Hydroxy-6,19-dihydro-6,19-ethanovitamin D3	753.556	589.176	1025.34	1304.82	554.418	83.0972	30.4786	2366.57	3095.56	1827.6	2620.87	1192.6	318.495	291.3	1.43205	0.04919	1.43526	up
pos_133	Lipid X	277.572	362.726	466.819	564.894	599.095	272.71	583.284	827.782	1059.02	1025.54	1200.91	1039.99	1022.75	1052.32	1.20883	2.73998e-06	2.42766	up
pos_140	DG(8:0/20:3(8Z,11Z,14Z)-2OH(5,6)/0:0)	4238.42	7425.3	6754.66	8109.71	9561.34	5587.18	9085.81	9413.88	11663.7	9382.53	15834.1	12664.9	8633.15	10049.6	0.613072	0.00803292	1.75692	up
pos_142	Adenosine 3'-monophosphate	1118.26	176.498	141.451	285.756	550.613	481.167	1222.03	812.323	1597.77	866.346	1460.38	1075.87	1815.96	1793.29	1.24479	0.00557626	1.834	up
pos_145	Plastoquinol-1	3776.43	2071.37	4603.86	4231.01	3433.32	4326.85	4681.9	7077.54	7688.97	3623.18	3329.48	6778.91	8235.23	6619.87	0.676529	0.0196498	1.73665	up
pos_182	p-Acetaminobenzaldehyde	7001.85	3159.53	1870.51	3821.88	4822.06	9080.7	8231.02	1280.16	2493.17	2092.03	1166.13	730.435	3159.97	4989.52	-1.25547	0.0238982	1.58752	down
pos_186	L-Tyrosine	175.077	45.8251	170.357	140.385	180.626	213.903	165.216	213.35	445.986	448.131	210.068	331.133	759.679	643.438	1.48349	0.0112247	1.87704	up
pos_191	8-Isoquinoline methanamine (hydrochloride)	805.045	458.178	339.86	619.983	938.315	861.943	880.568	2024.85	3227.34	1800.99	1491.63	948.199	4893.1	3847.62	1.89461	0.0118425	1.86	up
pos_199	7,8-Diaminononanoate	310.225	201.285	232.167	515.941	385.966	474.204	183.003	276.855	161.163	164.324	80.5695	190.161	309.204	202.239	-0.734003	0.0485964	1.34993	down

## Sheet: S9.DEMs (Milk, Summer)
#ID	name	CHC7-4	CHC7-1	CHC7-3	CHC7-7	CHC7-5	CHC7-2	XJBC7-2	XJBC7-5	XJBC7-3	XJBC7-7	XJBC7-6	XJBC7-1	XJBC7-4	CHC7-6	XJBC7_vs_CHC7_log2FC	XJBC7_vs_CHC7_Pvalue	XJBC7_vs_CHC7_VIP	XJBC7_vs_CHC7_(FC_1.5_Pvalue_0.05_VIP_1)__regulated
neg_2	Avermectin A1b aglycone	395.764	138.425	235.401	234.03	229.51	117.543	39.6173	68.1553	73.0643	12.2121	82.2136	98.0094	140.863	157.452	1.55254	0.00589205	1.63232	up
neg_4	D-Glucose	132.348	120.516	107.867	207.211	147.92	252.323	19.646	25.1737	99.0061	128.51	112.249	115.295	179.194	231.054	0.820483	0.032237	1.33147	up
neg_10	Dodecanedioic acid	2016.97	2689.22	2102.17	2772.34	1932.99	2433.45	983.461	1372.81	1448.69	1562.07	1456.6	2083.25	2006.37	2583.43	0.599056	0.00135602	1.84729	up
neg_16	N6-Hydroxy-L-lysine	381.917	884.089	441.29	425.386	553.941	558.113	191.735	225.149	269.09	328.15	341.809	388.705	492.479	653.481	0.801173	0.010889	1.62893	up
neg_25	PC(17:2(9Z,12Z)/0:0)	444.013	314.855	964.107	899.856	378.923	262.514	347.106	280.432	48.5298	274.494	268.402	383.579	146.952	593.06	1.14066	0.0306967	1.42266	up
neg_26	gamma-L-Glutamylputrescine	1822.09	3359.93	2880.44	2798.85	2318.59	1524.28	495.185	1082.25	1207.57	882.797	609.923	2209.23	813.953	1082.53	1.11256	0.00845012	1.63283	up
neg_29	Cyclooctatin	170.081	220.617	170.884	192.914	154.134	195.839	61.504	105.631	97.3828	74.7454	88.3495	134.813	125.839	172.957	0.892203	3.46265e-05	2.10237	up
neg_35	LysoPA(16:0/0:0)	1957.96	2465.96	1868.17	2370.86	3235.2	3196.9	1360.9	1524.14	1647.77	1462.58	1527.36	1814.39	2863	3496.99	0.607787	0.0138597	1.55184	up
neg_39	Prostaglandin A2	415.021	603.78	420.367	383.154	375.194	341.121	78.1492	225.176	246.808	151.828	189.65	409.475	385.313	271.091	0.736485	0.0201222	1.4688	up
neg_44	LysoPC(15:0/0:0)	12333	13957.6	9414.99	14324.5	14534	14484.6	6115.86	6363.84	9644.47	8094.95	6966.56	9183.55	8812.46	19414.7	0.835399	0.000929023	1.95407	up
neg_48	(S)-10,16-Dihydroxyhexadecanoic acid	1785.46	2978.56	2041.05	2216.78	1829.72	1982.47	597.454	1032.22	1293.44	1159.78	1050.74	1808.39	910.958	1118.25	0.829192	0.00590708	1.6734	up
neg_49	Gly-Pro-Arg-Pro-Lys	321.964	269.369	208.542	214.305	231.301	275.715	104.32	131.972	109.102	144.383	140.232	159.703	114.672	373.894	1.06726	0.000511971	2.04486	up
neg_52	3-Oxohexadecanoic acid	13928.3	24014.4	21485.8	19121.3	15927	14151.3	5498.76	8613.33	10437.9	10340.5	9189.35	19646.9	7740.85	9557.5	0.725691	0.0218085	1.46214	up
neg_53	MG(15:0/0:0/0:0)	22645.1	31547.6	32251.6	39026.4	20224	18806.7	6155.25	10610.6	13275.8	14343.4	13151.2	28892.8	6115.83	7571.95	0.894799	0.0412761	1.30398	up
neg_56	10-Oxo-11-octadecen-13-olide	2738.19	4294.14	4447.24	5243.34	3647.58	2809.15	863.736	2582.78	1988.85	2262.96	1304.24	4506.83	926.494	1766.8	0.789173	0.0417381	1.35386	up
neg_57	Vitamin D3	1868.04	1452.1	1051.71	1723.35	1459.19	1660.53	153.731	374.434	88.4145	343.091	178.915	558.532	819.835	1655.74	2.11069	1.93435e-06	2.16905	up
neg_58	Taurochenodeoxycholate	96941.2	108578	94104.5	94304.5	93332.8	103915	38780.7	59528.3	72733.2	62690.5	66891.8	84812.4	29116.2	51006.1	0.631425	0.00778503	1.5828	up
neg_59	Taxa-4(20),11(12)-dien-5alpha,13alpha-diol	705.797	816.792	1390.09	449.432	652.426	782.064	186.732	273.474	472.726	395.652	316.482	380.416	64.774	494.552	1.3399	0.00710465	1.6688	up
neg_60	Digitoxigenin	101.732	145.925	85.4703	212.067	152.213	196.835	75.8552	61.2941	35.5654	122.985	56.4326	59.5301	144.533	243.264	1.03221	0.00995356	1.60121	up
neg_61	1-Oleoylglycerophosphoserine	28857.5	33870.9	22735.4	26374	27175.7	25444	8646.06	14711.6	16580.2	14557.8	15736.3	20616.2	12392.7	20801.6	0.843529	0.000143062	1.99438	up
neg_62	Leukotriene C4	619.024	706.376	384.47	345.121	704.61	690.102	208.079	217.505	343.447	278.183	171.836	346.015	515.784	612.802	0.965198	0.00240758	1.76186	up
neg_63	Glu-Ile-Leu-Asp-Val	7363.25	8197.8	5742.95	5780.6	7500.84	8058.02	2560.28	4045.82	4372.43	3261.03	3487.27	4603.68	3384.9	6776.81	0.94247	1.71195e-05	2.14204	up
neg_64	13(S)-HpODE	9357.7	11535.5	11759	13880	10273.4	9389.63	3242.65	4743.14	5420.69	5792.33	5177.37	10283.9	3626.21	4642.11	0.887682	0.00643387	1.62718	up
neg_67	(Z)-9-Cycloheptadecen-1-one	20731.3	31872.4	30194.6	33027.9	24014.6	19951.3	6268.71	18481.5	14092.2	14824.1	10924.8	29152.1	7937.81	13243.4	0.767017	0.0258873	1.45102	up
neg_69	12-trans-Hydroxy juvenile hormone III	711.929	124.045	379.767	233.398	204.39	667.226	163.906	198.143	91.1165	135.179	191.336	158.439	283.526	435.814	1.17405	0.0443692	1.30338	up
neg_70	di-trans,poly-cis-Undecaprenyl diphosphate	6304.53	5916.11	5124.39	6764.84	5439.69	6355.04	2090.37	3054.98	3452.28	4771.22	3541.36	4626.48	2668.03	5312.61	0.767958	0.000232364	1.98717	up
neg_71	Methymycin	1671.33	2469.35	1489.74	1267.58	1521.04	1211.09	426.844	471.033	805.936	750.824	665.965	942.559	34.06	364.07	1.28645	0.011398	1.56993	up
neg_78	TetraHCA	104.802	174.298	163.393	112.232	106.919	136.033	41.365	42.703	80.7091	79.5398	82.842	76.1372	0.277607	3.7201	0.989685	0.0424972	1.27631	up
neg_81	1-Stearoylglycerophosphoserine	94288.3	107964	63260.1	74317.6	73076.4	90997.4	28708.5	33911	60211.3	54680.2	63846.1	70762.5	45189.9	69303	0.681881	0.00346078	1.67547	up
neg_82	Ricinoleic acid	127812	178431	181880	183107	134013	111675	39849.1	66409.1	87708.8	84917.2	77306.8	163074	40335.3	53729.5	0.794553	0.0301701	1.37196	up
neg_86	(-)-Jasmonic acid	37872.6	67034.2	32628.9	38469.3	33263.7	35590.1	10131.2	13553.3	27006.5	22972	31477.9	26916.8	27920.3	44694.4	0.855955	0.006427	1.64849	up
neg_88	LysoPC(18:1(9Z)/0:0)	386073	418774	295191	319915	376131	431985	129795	142574	213465	213640	240477	291101	197766	306312	0.82681	0.000174684	1.95866	up
neg_92	LysoPI(16:0/0:0)	350392	424367	432509	802180	346755	453265	134951	295618	133301	260409	193298	223033	342837	671204	1.1363	0.00494837	1.76374	up
neg_93	LysoPC(16:0/0:0)	8785.23	11032.3	10668.5	11293.5	11219.4	10388.7	2919.71	4238.39	4381.32	4726.46	3925.5	5485.36	3994.69	9675.22	1.30006	1.60432e-08	2.28842	up
neg_101	LysoPI(18:1(9Z)/0:0)	279362	244604	257960	355636	226991	286557	122109	150606	144564	198972	220829	206135	159319	210030	0.630108	0.00163575	1.75081	up
neg_103	LysoPA(0:0/18:2(9Z,12Z))	22593.4	33446.8	26482.5	26857.2	25786.2	29397.9	10605.3	15623.5	20696.7	17444.7	16211.8	19975.3	21093.8	26832.7	0.653819	0.00020059	1.98927	up
neg_106	Kanamycin X	829.941	1651.22	1764.63	1722.68	1580.62	842.306	68.418	720.561	580.035	488.575	334.384	637.229	27.5351	18.7171	1.55776	0.0185718	1.52391	up
neg_107	Docosanedioic acid	6903.48	13626.3	7951.57	8936.76	16671.1	8828.01	1666.11	5331.31	5900.67	4523.48	3619.89	5566.18	3333.34	3365.63	1.14651	0.0199682	1.54394	up
neg_108	Glutathionylspermidine	32346.9	104065	45425.7	49195.1	115375	38159.9	4766.9	32028	29692.3	21964.2	13937.4	27580.5	11804.5	9651.28	1.47541	0.0497928	1.36166	up
neg_109	(Z)-4-(1-{4-[2-(Dimethylamino)ethoxy]phenyl}-5-hydroxy-2-phenylpent-1-enyl)phenol	11075.9	27175.7	15295.5	15200.9	28582	13728.3	1834.01	9571.58	9826.25	7821.32	5146.69	10334	2749.05	2084.17	1.25875	0.0363291	1.41093	up
neg_111	(卤)12,13-DiHOME	550.665	728.262	687.055	567.332	557.184	1050.93	277.057	273.321	416.873	432.275	401.407	472.295	851.51	929.893	0.698625	0.0208572	1.44286	up
neg_115	ACRL Toxin II	23140.8	25999.7	22766.7	29750.4	27743.3	33044	9159.86	14197.4	17786.2	21844.4	15028.9	19906.3	15580.1	11780.8	0.618225	0.0166649	1.47076	up
neg_116	4,21-Dehydrogeissoschizine	690.929	945.612	1033.56	977.286	917.749	917.638	174.179	422.407	523.161	556.591	349.9	807.682	200.665	110.255	0.882131	0.0314459	1.367	up
neg_117	Docosa-2,4,6,8-tetraenoic acid	4081.47	3921.19	2737.15	3860.99	4075.92	5158.57	1616.25	1804.93	2503.07	2762.24	2214.11	2354.32	4432.92	5134.6	0.711796	0.00510812	1.64025	up
neg_118	DL-2-hydroxy stearic acid	5756.69	7805.09	5745.03	8528.73	8188.77	9168.37	2831.25	4077.11	5761.51	4732.03	4566.59	5404.19	6081.55	6787.43	0.635771	0.00189468	1.78094	up
neg_120	Dextrorphan O-glucuronide	6598.49	10793	8625.88	8171.47	9799.26	8385.09	1679.53	4069.66	6452.94	4839.05	3927.43	7323.42	2079.74	1327.76	0.822216	0.0384309	1.32555	up
neg_121	Juvenile hormone III acid	1092.15	1196.17	859.15	1034.26	1066.46	1065.18	281.994	404.463	552.708	455.428	422.949	529.272	298.711	450.133	1.19925	0.000672714	1.93311	up
neg_122	Paliperidone	7909.99	10794.3	10037.5	11681.1	12631.7	9334.33	723.256	3897.65	6063.22	6484.55	4449.71	7271.75	1296.87	431.507	1.05731	0.0277258	1.38053	up
neg_127	Lovastatin acid	11716.9	24092.7	14205	15554.4	27172.4	16644.9	3365.31	9158.91	10737	9265.38	6328.42	8687.84	10132	10889.9	1.06034	0.00762242	1.70455	up
neg_130	alpha-Guttiferin	9785.18	9351.85	10147.2	14057.3	14261.3	11556.6	1410.48	5066.73	8768.31	8588.77	6815.69	7385.54	5464.74	3646.45	0.743031	0.0286026	1.33321	up
neg_132	6-Hydroxytryprostatin B	2865.98	3466.1	2540.61	3420.72	3477.58	3830.77	976.965	1551.24	2164.4	1913.86	1563.51	2132.51	1670	1706.04	0.831659	0.00204029	1.79237	up
neg_133	Gentamicin A2	1408.32	1436.09	946.8	1593.06	1788.76	1636.94	306.404	607.46	1097.21	836.552	694.875	922.043	1721.1	1225.47	0.698108	0.0199943	1.43075	up
neg_135	Pefloxacin	1070.65	1106.49	1012.94	1502.99	780.654	1138.43	515.545	605.581	396.224	795.223	951.577	860.185	719.389	1253.59	0.699468	0.00235048	1.74792	up
neg_144	Arasc	97131.8	70780.6	47776.3	53143	72735.7	113280	48849.5	42305.6	48690	51110.6	53443.9	47657.6	20116.7	45792.6	0.681422	0.0341306	1.33103	up
neg_145	5,10-Methenyltetrahydrofolate	5853.27	4231.25	2289.38	2121.39	4134.35	6573.72	2254.07	2097.35	2402.57	2304.24	2556.03	2042.77	1228.25	1952.58	0.867382	0.0470048	1.28979	up
neg_146	CMP-N-acetylneuraminate	1555	796.759	1229.08	2319.23	2076.95	1594.73	562.332	964.071	427.558	1117.73	72.0268	1220.01	2e-10	1281.76	1.31453	0.00498588	1.68261	up
neg_165	6''-O-Acetylglycitin	73169.6	64429.2	53665.1	97421.4	66039.4	107513	33967.9	47699.9	38592.5	62026	42439.5	72252.8	38363.7	46292.2	0.600698	0.0324302	1.36854	up
neg_202	Ethyl glucuronide	4157.1	2929.47	3118.16	4528.18	3912.14	3780.39	1793.92	2467.24	2242.29	2518.95	2517.06	2200.13	2197.6	2523.78	0.646597	0.00253796	1.78681	up
neg_208	Phosphocreatine	2250.17	1860.85	3226.32	5021.1	1407.68	2200.43	3967.44	4328.23	3709.94	4645.62	4158.11	4211.82	2637.56	2272.56	-0.600699	0.0275172	1.40989	down
neg_223	7,8-Dihydroxykynurenate	187941	83866.6	217102	332400	133076	217251	336961	185566	373731	357453	469470	297563	143049	152115	-0.708929	0.0419895	1.39084	down
neg_224	D-Glucosaminate-6-phosphate	157.184	78.1252	178.886	272.467	108.329	171.334	289.167	140.464	300.943	280.774	384.154	288.739	104.58	71.3622	-0.785637	0.0381518	1.40732	down
neg_227	4-Acetyl-2(3H)-benzoxazolone	1694.13	612.396	1453.5	3872.75	1049.8	1234.96	3202.45	3483.11	3958.36	4010.1	3033.08	2877.76	1608.18	779.315	-1.05162	0.00882088	1.61728	down
neg_228	3,4-Dihydro-7-hydroxy-2-methylene-3-oxo-2H-1,4-benzoxazine-5-carboxylate	5657.18	1814.21	4945.15	13751.1	3849.09	4569.71	9941.14	11244.9	12997.1	13452.5	9858.08	9372.53	5499.47	2776.14	-0.953711	0.0183434	1.50625	down
neg_240	Lactobionic acid	136.902	31.2067	98.9668	263.78	118.191	104.029	261.859	294.758	263.233	294.288	191.056	203.882	382.206	247.533	-0.918486	0.00834303	1.58631	down
neg_252	dTDP-4-oxo-2-deoxy-beta-L-xylose	7487.16	5989.23	4905.34	6436.25	6227.82	10626.7	2587.9	3886.99	4751.63	4608.56	3674.81	4316.15	7556.09	6728.73	0.625099	0.0194773	1.41704	up
neg_257	Paracetamol sulfate	9990.63	6384.54	11549.7	20387.3	9017.72	9813.11	21645.3	20161.5	27840.3	26133.5	29848.5	23167.1	12871.2	25622.8	-0.801362	0.0140991	1.49212	down
neg_258	p-Acetamidophenol (Acetaminophen, Tylenol)	174.759	99.0694	253.036	449.881	195.167	174.457	515.862	499.059	652.58	572.694	655.461	504.282	316.345	502.221	-1.00743	0.00345761	1.70161	down
neg_295	Pyrimidodiazepine	1020.5	793.56	527.512	546.779	561.369	926.245	497.627	559.247	572.544	458.846	457.29	405.056	246.069	679.978	0.661406	0.0116919	1.53584	up
neg_321	Acarbose	1009.09	1611.24	1115.51	873.472	2498.01	300.559	7387.88	6495.51	2566.23	3668.55	1084.43	2433.92	1752.97	1971.3	-1.4367	0.0469653	1.26977	down
neg_325	2'''-N-Acetyl-6'''-deamino-6'''-hydroxyneomycin C	65.0288	538.475	41.1327	14.9242	76.9058	80.1591	1408.01	905.051	1160.12	150.08	729.909	510.909	26.028	2e-10	-2.58212	0.0228669	1.48966	down
neg_342	Eriodictyol	300.07	118.479	436.238	487.174	247.244	215.446	509.121	448.207	487.232	423.27	410.327	541.232	391.467	241.172	-0.650276	0.0134746	1.59416	down
neg_345	PI(18:1(11Z)/PGE2)	9756.24	2485.06	9763.18	8289.22	4338.95	2e-10	15031.8	7410.34	3698.17	16779.9	26838.5	17302.9	5139.02	1850.97	-1.33753	0.0483109	1.34291	down
neg_346	6-Keto-prostaglandin E1	216.026	506.243	377.451	531.725	324.552	137.992	832.096	422.041	602.504	491.835	657.598	636.123	247.231	142.729	-0.798174	0.0276266	1.40378	down
neg_358	(6S)-Tetrahydro-L-biopterin	84.5035	110.814	203.324	122.836	45.0799	130.874	555.159	160.098	173.586	198.306	314.529	309.115	421.903	268.453	-1.14276	0.0242948	1.46115	down
neg_361	N-Acetyl-alpha-D-glucosamine 1-phosphate	13.3175	2e-10	42.1358	25.9549	2e-10	2e-10	75.0732	17.4279	58.3665	35.2663	63.8515	59.1285	10.2454	20.5928	-1.6466	0.0191392	1.51298	down
neg_370	Bis(1L-myo-inositol)-3,1'-phosphate 1-phosphate	418.255	874.196	522.857	799.679	357.78	560.742	293.994	438.241	549.186	190.498	331.146	261.874	367.435	448.481	0.711124	0.0287854	1.39046	up
neg_383	3'-DEOXY-3'-FLUOROTHYMIDINE	622.346	80.8414	682.887	432.355	389.783	317.36	957.688	335.925	2226.03	2689.53	2614.71	2514.54	1053.27	289.069	-2.13835	0.00884982	1.74837	down
neg_387	9-Oxononanoic acid	430.363	519.534	381.826	447.867	516.618	548.294	202.54	479.093	237.574	292.479	335.904	327.28	194.859	496.644	0.690901	0.00197862	1.89805	up
neg_397	Pristinamycin IA	2e-10	14.9476	352.48	2e-10	42.9163	2e-10	565.592	299.34	682.869	16.7015	99.9401	437.884	597.508	18.8491	-2.65317	0.0154065	1.54464	down
neg_407	Ciliatocholate	1025.17	826.58	1888.99	1767.44	1601.34	970.87	228.85	1705.6	61.697	774.199	337.386	401.445	153.787	852.38	1.2861	0.0191175	1.50976	up
pos_20	2,3-Dinor-8-iso prostaglandin F2alpha	83.9865	13.2918	84.052	126.188	104.494	91.4716	2e-10	2e-10	9.67019	51.7497	25.1683	29.7451	82.9535	89.8529	1.57401	0.0074318	1.55187	up
pos_25	Erythromycin D	42.1119	53.3849	85.8076	32.0643	105.991	16.7535	204.717	180.159	105.921	70.4384	70.0343	123.865	213.706	48.3213	-1.33352	0.0105444	1.56354	down
pos_26	Arginyl-prolyl-proline	176.201	321.33	232.01	205.833	195.766	167.748	20.4195	132.758	89.2394	137.583	138.811	160.108	146.03	154.905	0.817443	0.00775057	1.64039	up
pos_42	Glycochenodeoxycholate	75.2832	52.449	68.0553	68.0304	95.4957	52.8316	2e-10	49.0141	9.26828	9.38597	25.9596	20.0339	45.8608	47.0356	1.5253	0.000749851	1.86363	up
pos_48	MG(10:0/0:0/0:0)	614.132	1965.21	2158.1	2130.8	1839.84	440.428	139.707	1069.01	363.007	710.203	620.538	1128.81	88.0363	507.819	1.22907	0.0476142	1.35128	up
pos_60	PC(14:0/0:0)	23413.6	32669	34653.8	46907.5	40712.5	22611.8	26857.6	22704.4	10453.4	24226.4	20368.8	27931.5	23419.5	54501.5	0.711963	0.0191673	1.57079	up
pos_69	LysoPE(0:0/18:2(9Z,12Z))	75161.8	106302	87930.3	74638.4	76615.9	45977.1	30521.7	56348.6	47098.4	43336.6	52140.6	70033.9	33130.4	41406.8	0.611089	0.0314308	1.40499	up
pos_84	PC(16:0/0:0)[U] / PC(16:0/0:0)[rac]	210292	281046	315991	344267	300106	200060	122261	156003	105115	169039	131957	190203	186206	258177	0.848395	0.000463604	1.97539	up
pos_107	2,3-Bis-O-(geranylgeranyl)-sn-glycero-1-phospho-L-serine	1167.83	773.009	1712.61	2137.15	2564.49	2977.14	3058.52	3482.47	3743.41	4420.41	4837.93	5212.89	3370.84	2995.2	-0.973149	0.000907834	1.78816	down
pos_132	5,6-DHET	1249.25	931.938	702.922	1240.48	1110.73	1017.86	545.251	498.638	396.08	593.668	694.442	623.896	954.049	1533.9	0.854727	0.00186969	1.78734	up
pos_152	Arginylproline	6212.97	6401.02	7021.39	7838.09	6655.17	5291.06	13910	8711.74	7132.17	8633.95	14816.1	7489.57	7387.82	3641.18	-0.660882	0.0271223	1.5166	down
pos_166	3-amino-2-naphthoic acid	4590.71	3198	5712.73	4026.33	5695.4	4821.89	8950.31	7420.73	6795.36	8075.98	9892.54	6683.77	2547.75	1655.33	-0.761981	0.0179521	1.52048	down
pos_173	Isoquinoline N-oxide	222.071	235.065	479.947	416.564	278.296	248.684	985.947	517.307	605.219	480.669	979.717	625.821	453.564	341.717	-1.0646	0.00568562	1.75492	down
pos_182	p-Acetaminobenzaldehyde	2803.95	1469.15	3566.98	3036.18	2602.77	1663.6	5533.08	2726.68	3033.16	4692.06	7048.34	5593.01	3723.21	1114.08	-0.992711	0.00749283	1.69576	down
pos_189	Viomycin	541.313	1195.59	1740.53	24.8657	718.398	19.1447	8420.61	3522.66	2270.72	1049.11	2213.17	641.382	3030.96	41.3592	-2.30448	0.0495203	1.36791	down
pos_198	Estrone glucuronide	236.493	2251.16	833.72	306.649	413.566	150.823	7334.22	4407.92	5342.85	1406.9	4572.56	663.717	2519.26	102.769	-2.61138	0.0114085	1.67675	down
pos_216	Cinnamic acid	777.388	424.8	983.211	2243.15	697.955	496.658	2568.41	1540.4	1582.93	2476.93	1603.2	1374.95	1668.11	666.185	-1.02684	0.00912806	1.63109	down

## Sheet: S10.DEMs (Milk, Autumn)
#ID	name	XJBC11-2	XJBC11-3	XJBC11-4	XJBC11-5	XJBC11-6	XJBC11-7	XJBC11-1	CHC11-1	CHC11-2	CHC11-3	CHC11-4	CHC11-5	CHC11-6	CHC11-7	XJBC11_vs_CHC11_log2FC	XJBC11_vs_CHC11_Pvalue	XJBC11_vs_CHC11_VIP	XJBC11_vs_CHC11_(FC_1.5_Pvalue_0.05_VIP_1)__regulated
neg_20	N-Glycoloyl-neuraminate	5296.09	6513.82	8014.98	4604.58	4496.15	4387.01	6464.19	2039.89	4920.64	2029.75	4618.9	2528.1	2007.86	1706.85	-1.00264	0.00199003	1.87322	down
neg_25	PC(17:2(9Z,12Z)/0:0)	386.201	106.979	203.901	159.233	40.4343	228.871	398.952	542.232	618.66	53.5358	962.052	184.392	626.297	784.937	1.30697	0.0399655	1.52396	up
neg_41	14,15-Epoxyemindole SB	2310.65	1665.98	1711.13	1983.19	2608.9	1542.06	2416.38	2648.91	1895.58	3036.25	3650.61	3700.24	3239.98	3239.51	0.588582	0.00446349	1.84743	up
neg_56	10-Oxo-11-octadecen-13-olide	2791.7	2985.12	3450.59	5371.55	881.512	17775.5	4271.59	14930.2	18511	12777	18133	3252.66	17117.5	8191.74	1.30793	0.0228518	1.46323	up
neg_57	Vitamin D3	478.619	264.484	1175.36	403.26	156.564	203.607	1070.45	1541.07	1272.84	1124.04	1600.47	1301.89	2160.76	1821.95	1.52824	0.000416431	2.05421	up
neg_71	Methymycin	1492.1	1139.85	1308.77	1010.22	1296.96	1243.93	1467.64	1543	2206.06	1483.19	3260.92	2196.35	2784.87	2044.33	0.792523	0.0073594	1.8858	up
neg_75	24-Oxo-1alpha,25-dihydroxyvitamin D3	94.1091	844.561	416.208	130.462	107.691	357.723	518.532	439.327	1469.71	906.283	537.899	575.89	1034.62	713.148	1.201	0.0207665	1.5418	up
neg_76	16-Hydroxyhexadecanoic acid	1540.6	1981.69	1872.03	3063.86	678.812	6731.09	1758.5	4543.63	6881.4	6412.34	11722.8	2487.45	4987.05	4386.38	1.23261	0.0284536	1.47185	up
neg_90	Indinavir	194.01	129.219	199.102	129.068	49.8538	32.8689	112.031	78.1862	352.856	327.409	300.301	144.542	292.485	481.561	1.22457	0.0190634	1.71373	up
neg_93	LysoPC(16:0/0:0)	9934.28	4493.2	5486.35	4455.27	2369.37	7286.47	7187.15	9718.28	14054.2	8020.55	13720.3	9423.41	13441.9	8961.68	0.908153	0.00241666	1.89019	up
neg_100	cis-Quinceoxepane	9.84802	0.0617452	2e-10	4.45875	1.2331	256.711	15.0435	935.997	2768.72	3231.11	2109.33	461.475	755.112	1103.74	5.30567	0.00804722	1.8691	up
neg_128	9'-Carboxy-gamma-tocotrienol	262.537	636.305	698.565	351.795	252.846	550.103	324.864	455.074	1297.7	1053.47	348.393	1247.72	946.235	492.032	0.924592	0.0422933	1.36048	up
neg_160	Defactinib	148234	314226	143194	146029	203191	115748	136059	113431	129086	71504.5	99521.4	57976.3	74626.8	131542	-0.832353	0.0265768	1.53053	down
neg_162	dTDP-5-dimethyl-L-lyxose	3166.34	2009.4	3076.03	3798.2	5505.29	3779.52	6506.16	7266.3	5788.51	4613.45	6814.36	6271.61	4477.6	6578.89	0.586665	0.0171383	1.59726	up
neg_176	2-Hydroxy-2-hydropyrone-4,6-dicarboxylate	494.275	394.751	530.571	349.327	468.648	751.484	731.678	296.4	427.093	332.417	549.699	223.751	169.693	212.152	-0.750754	0.0171649	1.57286	down
neg_188	Erythronic acid	226.104	254.238	290.517	288.147	254.694	401.811	287.263	263.223	209.03	160.488	291.792	47.6311	142.995	111.34	-0.707453	0.0163694	1.6451	down
neg_216	2-Ethylhydracrylic acid	871.797	780.247	839.223	400.564	701.434	1201.38	938.791	259.883	591.661	564.304	579.739	514.885	481.997	311.05	-0.795397	0.00862558	1.75993	down
neg_218	Quinoline-4,8-diol	27137.1	47407.6	17710	16066.8	21123.9	20347.1	21522.7	11284.3	13408.5	11860.2	11463.5	9097.28	10096	16827.3	-1.02756	0.021088	1.62328	down
neg_219	Dihydrolipoyl-AMP	20056.7	39126.4	11978.4	12736.3	17301.2	18468.4	12950.7	9017.26	12188.4	6915.44	7419.61	7805.94	10226.7	15475.9	-0.941582	0.0448337	1.42608	down
neg_227	4-Acetyl-2(3H)-benzoxazolone	3664.99	5464.84	3170.29	3612	3329.54	3216.67	4297.35	1328.31	2102.75	875.608	2106.22	913.189	1042.84	1976.41	-1.37086	7.38886e-05	2.13311	down
neg_228	3,4-Dihydro-7-hydroxy-2-methylene-3-oxo-2H-1,4-benzoxazine-5-carboxylate	12248.4	18748.2	10634.6	12232.8	11705.7	10684.7	13765	4357.82	6719.81	3086.69	6504.82	3182.85	3627.07	6889.34	-1.38915	8.09972e-05	2.14866	down
neg_234	Laccaic acid D	104.459	129.039	134.749	62.183	143.576	110.742	43.9053	71.6546	15.8292	8.42502	43.8373	12.5817	66.4229	40.2385	-1.49234	0.00272475	1.94791	down
neg_236	8-Hydroxythioguanine	2144.74	4202.04	2640.11	2379.99	4568.96	2749.43	3463.69	1210.73	1274.51	1326.15	1304.71	1102.47	1601.26	1225.14	-1.29205	0.00166348	2.09135	down
neg_240	Lactobionic acid	292.51	625.082	352.794	432.863	362.505	330.186	383.503	204.634	248.256	211.403	260.662	132.208	146.028	329.342	-0.858877	0.00441528	1.77261	down
neg_244	(1R,6S)-6-Amino-5-oxocyclohex-2-ene-1-carboxylate	1615.13	2894.17	2195.19	2783.75	2017.9	1973.51	2186.46	912.372	1115.12	640.027	1073.41	911.705	968.297	1265.11	-1.1859	0.000138059	2.18668	down
neg_253	3- Hydroxyindolin-2-one-sulfate	10806	17489.7	13557.8	9079.03	12114.4	14544.2	13827.1	8654.76	11110.2	8098.24	9132.68	7772.98	4730.5	7745.7	-0.675331	0.00266333	1.91597	down
neg_263	Adrenochrome	829.958	1272.55	1151.71	1326.16	1475.91	1255.87	1063.88	629.302	1006.42	698.369	689.39	737.662	539.09	701.84	-0.743743	0.000406333	2.0687	down
neg_272	Nicotinic acid ribonucleoside	414.841	347.089	431.194	311.559	453.591	423.156	677.043	132.188	367.32	131	377.595	101.684	173.144	237.066	-1.00874	0.00400396	1.71447	down
neg_274	N6,N6,O-Tridemethylpuromycin-5'-phosphate	1215.7	2017.53	821.551	1451.26	2778.83	2239.47	1054.92	2950.68	2038.88	1641.82	1698.3	3182.9	3795.63	3633.1	0.709994	0.0335572	1.40561	up
neg_286	3-Iodo-L-tyrosine	1616.49	1641.14	2400.25	2441.28	2054.92	2639.94	3574.31	860.399	2995.56	718.751	1666.18	602.927	627.52	763.386	-0.991116	0.0178556	1.51268	down
neg_289	S-(4-Methylthiobutylthiohydroximoyl)-L-cysteine	12794.2	17691	13851.4	11428.2	10848.4	10787	14406.6	4866.29	7422.84	3663.93	6585.81	2517.23	3555.83	5272.74	-1.43797	1.85991e-05	2.23081	down
neg_290	Saccharin	832.738	1106.55	476.057	760.582	615.369	433.94	515.443	474.285	299.68	475.791	550.126	381.938	297.109	361.582	-0.738942	0.0243115	1.53723	down
neg_291	Histidyllysine	1553.22	1070.95	2488.59	1979.57	4290.36	1483.13	1618.02	4541.52	3207.99	6114.14	2281.85	4857.16	2440.55	3325.77	0.886118	0.0229388	1.43252	up
neg_296	Furo[3,2-c]pyran-4-one	810.791	1023.68	527.649	351.059	939.99	413.226	594.295	1436.25	1119.97	1288.84	876.999	1174	1312.66	1652.9	0.927029	0.000841573	1.95889	up
neg_297	Gentisic acid	38673.9	42776.3	26135.6	24476.4	44492.3	22995.6	31588.2	60707.7	49469.2	54250.2	40245.7	50896	54072.9	64770.3	0.69587	0.000724029	1.98136	up
neg_299	D-Fructose 6-phosphate	966.138	1051.07	1059.98	699.488	1041.27	1034.7	1301.55	676.333	735.565	922.79	516.061	573.614	470.874	842.747	-0.594515	0.00285355	1.83156	down
neg_306	4-Methylcatechol	1344.94	3329.37	2205.69	1156.1	3429.25	1959.73	2195.58	809.746	1286.2	1415.51	773.806	1296.26	1059.9	1576.17	-0.926667	0.0186017	1.66914	down
neg_313	Gluconasturtiin	6.62427	57.0632	109.573	7.74519	181.419	86.8377	61.2818	2e-10	2e-10	2e-10	2e-10	9.03569	2e-10	12.616	-4.55948	0.0230547	1.71391	down
neg_318	o-Cresol	2447.58	4067.9	4292	1852.74	4995.29	4336.59	4219.8	846.442	2401.68	2253.97	2106.16	1903.29	1604.37	2728.25	-0.920944	0.00546241	1.82101	down
neg_319	p-Tolyl Sulfate	181279	252372	253483	146076	324137	267325	268681	74026.9	173781	170274	156758	156139	126918	193562	-0.687492	0.00637194	1.75018	down
neg_332	Dihydrokalafungin	6054.69	8213.62	4765.13	3617.89	4402.49	4850.73	5743.76	3095.66	3810.38	2312.06	3304.68	1592.78	1522.6	2132.38	-1.0831	0.00156492	1.95424	down
neg_336	2-Amino-2-deoxyisochorismate	717.002	1293.2	772.632	815.559	576.814	580.674	814.168	248.732	328.26	250.442	235.383	101.285	96.9461	201.815	-1.9289	0.000396605	2.1565	down
neg_338	1-Deoxy-11-oxopentalenate	2612.61	2555.06	4844.75	3385.65	2063.99	5481.5	1973.34	1342.81	1429.56	900.898	1159.83	939.364	1199.27	1858.12	-1.37595	0.00784675	1.89425	down
neg_345	PI(18:1(11Z)/PGE2)	10288.2	2698.55	10499.5	6534.66	6302.36	15138.7	11992	497.121	2876.5	3959.25	7602.66	2156.16	2659.83	3629.47	-1.44038	0.0102693	1.68128	down
neg_346	6-Keto-prostaglandin E1	234.013	314.088	320.703	132.768	81.9468	326.379	178.921	642.072	629.543	318.511	500.74	307.216	301.769	1021.73	1.22796	0.0214352	1.6116	up
neg_355	Aerobactin	1917.17	6480.16	5693.04	1724.81	4691.69	7461.07	7063.71	1211.36	2445.88	274.201	699.162	1474.53	635.797	728.566	-2.22958	0.00375535	1.99168	down
neg_357	Cinnamoylglycine	31176.6	73791.8	35844.4	35058.6	31262	29385.8	23927.1	14100.3	27462.1	14720.8	18954.1	11696	12179	17253.8	-1.16232	0.016114	1.68029	down
neg_358	(6S)-Tetrahydro-L-biopterin	343.382	385.169	427.325	173.83	233.838	479.38	378.142	187.731	384.445	175.224	235.262	128.343	206.749	96.0816	-0.776028	0.020384	1.58439	down
neg_361	N-Acetyl-alpha-D-glucosamine 1-phosphate	54.7936	146.944	126.943	0.527777	2e-10	92.5802	76.1416	16.249	45.21	19.0136	8.97382	2e-10	0.021284	4.95312	-2.39877	0.0375141	1.56109	down
neg_373	N-Acetylaspartylglutamate	3758.68	6799.61	4695.28	3090.31	3670.93	3362.95	6460.88	1856.93	3313.71	2963.37	3808.71	1341.1	1795.93	4129.88	-0.728949	0.0263762	1.42241	down
neg_374	3-[3-(Sulfooxy)phenyl]propanoic acid	7860.97	12746.2	7506.3	7865.03	8411.01	6960.47	10021.4	4557.49	3920.23	5491.36	4300.93	5048.29	3257.64	3446.49	-1.03152	0.000599559	2.1132	down
neg_375	Aminoimidazole ribotide	36.9167	74.5328	42.7415	2e-10	28.7107	61.0364	88.5757	2e-10	44.9995	18.0338	2e-10	7.18796	20.8732	12.8975	-1.67694	0.0303178	1.48124	down
neg_376	Bolton-Hunter reagent	5.02451	31.5185	21.6084	8.55378	2e-10	12.8931	20.3872	3.33223	5.85106	2e-10	6.72682	0.805889	4.10003	2.57431	-2.09581	0.0377114	1.52274	down
neg_377	Tetracenomycin F1	538.591	606.651	514.148	261.981	384.961	669.171	869.37	285.315	456.943	386.447	376.964	179.426	212.434	289.564	-0.81392	0.0193788	1.57365	down
neg_379	1-(5-Phosphoribosyl)imidazole-4-acetate	1473.03	1498.53	841.805	389.595	685.945	1554.86	1214.88	410.432	667.219	465.109	416.013	276.19	177.964	249.413	-1.52439	0.00528807	1.88512	down
neg_383	3'-DEOXY-3'-FLUOROTHYMIDINE	725.524	1069.9	1928.73	584.476	1160.41	1026.35	2208.64	463.189	593.685	167.232	396.33	406.665	206.495	324.879	-1.7664	0.00786951	1.85116	down
neg_385	5'-Phosphoribosyl-N-formylglycinamide	1167.28	852.927	314.51	186.897	485.056	1164.33	745.445	254.697	299.856	246.313	293.187	137.768	103.778	135.535	-1.74069	0.0153156	1.71999	down
neg_387	9-Oxononanoic acid	236.981	438.059	321.677	320.066	215.285	373.037	252.345	637.94	471.821	570.438	547.408	394.401	499.846	547.413	0.766166	0.000251161	2.0098	up
neg_392	D-Glucose 1-phosphate	9889.16	10822.8	6856.17	9644.95	8567.89	6555.57	6890.39	4098.43	3479.85	3403.68	2914.09	2735.33	1906.24	2870.36	-1.46811	6.06309e-05	2.25785	down
neg_393	3-Hydroxy-1,4-benzodiazepine	167.31	209.717	190.312	182.308	179.159	177.341	353.935	37.9972	104	9.11686	65.1666	23.3958	11.5963	1.56458	-2.52977	0.000150696	2.13189	down
neg_394	2-Aminophenoxazin-3-one-8-aldehyde	281.394	464.815	292.127	275.782	316.33	228.734	388.856	150.323	180.517	200.837	199.829	86.4778	111.272	111.033	-1.11168	0.0006533	2.02682	down
neg_406	Oxoadipic acid	80.3392	179.867	89.1206	62.0303	103.974	57.5949	124.135	52.9721	96.3409	30.4427	64.2676	4.67407	31.2182	73.2886	-0.980782	0.0303546	1.41852	down
neg_413	1-(5'-Phosphoribosyl)-5-formamido-4-imidazolecarboxamide	232.161	236.657	142.302	130.821	114.037	132.788	227.826	19.4741	95.8917	31.8667	110.347	13.6403	10.1493	12.4315	-2.04994	0.000377544	1.99788	down
pos_13	Ginsenoside Rs1	13859.4	9208.46	12906.3	6223.25	1567.62	5451.11	9611.52	5359.35	4434.81	3634.2	416.908	6986.25	4749.61	699.971	-1.16247	0.0337815	1.48064	down
pos_22	Loganin	2e-10	0.913028	2e-10	1.08377	2e-10	0.940117	1.79047	0.868855	2.02543	0.899261	1.20993	1.89056	1.98912	2.83139	1.30919	0.0213601	1.62275	up
pos_42	Glycochenodeoxycholate	15.3539	50.9925	62.4768	6.71148	2e-10	2e-10	61.3104	51.6606	36.8693	30.3303	110.848	64.8227	79.5269	61.4904	1.14577	0.042259	1.38064	up
pos_89	(9Z)-Hexadecenoic acid	155.074	164.101	239.157	172.422	171.918	170.829	225.555	117.98	90.9253	70.2008	186.386	112.02	170.55	115.222	-0.589558	0.00940251	1.6623	down
pos_113	Allotetrahydrodeoxycorticosterone	62002.8	97819.1	87265.5	97267	75678	61457.3	34035.4	39147.9	47531.4	40666.1	37052	35518.3	58285	53913.8	-0.723968	0.0149532	1.67328	down
pos_116	DG(14:0/18:1(11Z)/0:0)	7245.45	19300.5	28719.7	15395.8	12202.6	23024.9	24742.3	31146.1	28902.1	32640.6	30817.7	48579.2	59739.8	45630.6	1.08676	0.00255818	1.86522	up
pos_132	5,6-DHET	5.50513	4.29378	0.657385	1.53458	0.076702	0.986453	1.46571	9.57397	7.12776	114.382	278.837	538.915	527.904	572.415	7.14087	0.0232594	1.69871	up
pos_133	Lipid X	355.458	483.161	319.09	341.179	247.179	205.919	206.794	65.4442	42.8263	66.4654	252.239	283.587	195.175	341.873	-0.791048	0.0481081	1.27842	down
pos_163	Fluoroazomycin arabinoside	52.1248	72.584	22.6671	10.7317	66.0485	27.4645	39.3959	11.5776	42.4769	2e-10	2e-10	2e-10	8.03308	47.8556	-1.40434	0.0474706	1.29155	down
pos_164	L-Phenylalanine	18.0808	10.248	63.9162	6.70348	76.4154	70.2579	51.8909	14.3092	14.1412	9.11819	4.84936	2.72199	14.9827	25.8937	-1.79027	0.0372225	1.55435	down
pos_182	p-Acetaminobenzaldehyde	3863.74	6819.81	8162.05	3993.69	4299.13	6500.47	6541.86	1980.31	5835.16	1851.23	3419.45	1385.91	1616.02	2027.16	-1.1493	0.00350225	1.8356	down
pos_184	Entacapone	0.133352	2e-10	0.941984	0.256988	0.232342	0.209487	0.389959	1.89246	0.0955546	2.29527	0.189537	1.7465	1.30615	1.54823	2.06792	0.0209962	1.52891	up
pos_186	L-Tyrosine	177.335	91.6098	307.851	59.0276	111.106	113.085	131.953	155.112	248.578	283.685	404.816	210.838	239.504	173.389	0.790619	0.0368907	1.37706	up
pos_198	Estrone glucuronide	1387.67	982.491	1970.71	2221.55	615.881	321.563	389.165	414.834	431.758	38.9611	353.523	2e-10	261.132	194.501	-2.21881	0.0210445	1.61106	down
pos_199	7,8-Diaminononanoate	207.731	267.922	192.27	140.525	218.015	134.486	132.155	131.287	129.94	146.839	161.64	103.628	117.47	60.4852	-0.603116	0.0205908	1.60401	down
pos_215	UDP	374.04	405.547	371.939	366.668	318.016	186.967	326.406	308.248	175.042	192.957	220.211	137.129	156.448	253.267	-0.703032	0.00341252	1.79392	down
pos_216	Cinnamic acid	3052.56	6895.8	3402.69	2861.28	2367.92	2511.09	2227.39	976.818	2475.46	1096.5	1624.07	741.662	868.152	1158.6	-1.38294	0.0147478	1.68538	down

[truncated: 5 more sheets: S11.DEMs (Milk, Winter), S12.DEMs (Plasma, Spring), S13.DEMs (Plasma, Summer), S14.DEMs (Plasma, Autumn), S15.DEMs (Plasma, Winter)]
